# Supplementary material for: Metabolic silencing induced by the small bacterial membrane protein YohP
Source: iScience. 2025 Nov 19;28(12):114123. doi: 10.1016/j.isci.2025.114123 (PMC12719787; doi:10.1016/j.isci.2025.114123)
Supplement: Table S1. Differentially expressed proteins in the ΔyohP strain (Table S1.exe), related to Figure 3 [file mmc2.xlsx]

## Sheet: legend
Legend
This data table contains the results from statistical analyses, each row describes one protein(group).
The first few columns describe the protein metadata; the protein accessions together with the respective descriptions and gene symbol(s) as listed in the provided fasta file. If no gene symbol is provided in the fasta file for a protein, the 'gene_symbols_or_id' column simply contains the value from 'protein_id'.
The next set of columns describe the results from each contrast (comparison of sample groups).
'peptides_used_for_dea' shows the number of peptides that pass the filter rules within some contrast (eg; comparing WT vs KO, how many peptides for protein P could be used for statistical analysis?).
For each statistical model applied (DEqMS, MSqRob, etc.), the log2 foldchange, pvalue and qvalue (pvalue adjusted for multiple testing) are provided.
Note that a MS-DAP contrast for "A vs B" returns foldchanges for B/A. For example, for the contrast "control vs disease" a positive log2 foldchange implies protein abundances are higher in the "disease" sample group.
If multiple DEA models were applied, the column signif_count_<contrast> shows how many algorithms deemed each protein significant.
If you choose to post-hoc combine results from multiple DEA models, we recommend selecting proteins significant in at least 2 of these algorithms as a compromise between using multiple algorithms to maximize your search for proteins-of-interest and robustness against false positives (eg; proteins uniquely scoring well in one statistical model and not the others).
Note; if you apply multiple DEA algorithms but don't follow this selection rule (eg; protein found in N+ DEA algorithms), you should apply some form of multiple-testing-correction to compensate for running multiple hypotheses tests. Consult your local statistician.
After the differential expression analysis results, qualitative data shows in how many replicates within each group peptides were identified (MS/MS for DDA, identification confidence < x for DIA).
'count_peptides_detected_within_group_<sample group>' shows how many time a peptide for the protein on this row was detected over all replicates within a group (for each sample, count unique detected peptides, then sum for all replicates within group). So if a protein has 3 peptides in total and there are 4 replicates in a group, this is at most 12.
This is pseudo-count data, intended to be used for qualitative analysis when peptide abundances for a protein are absent in one sample group (or quantified in too few replicates to use for differential expression analysis).
For instance, in a 'WT vs KO' comparison one should see no (or very few) such peptide detections in the KO for the target protein and many more in the WT sample group.
Differential Detection:
Compute a z-score for each protein based on the total number of detected peptides per sample group.
To easily prioritize proteins-of-interest, some which may not have sufficient abundance values for differential expression analysis but that do have many more detects in one sample group than the other, we provide a simple score based on identification count data.
This is a simplified approach that is intended to rank proteins for further qualitative analysis, be careful of over-interpretation and keep differences in sample group size (#replicates) and the absolute amount of peptides identified in a sample in mind !
columns that start with 'diff_detect_zscore_contrast:' contain the z-scores for each contrast (only for proteins observed in at least N samples samples in either group, to exclude one-hit-wonders)
Please refer to the online documentation for further details: https://github.com/ftwkoopmans/msdap

## Sheet: statistics
Protein ID	Genes	Unique peptides	Peptides used for DEA	Log2 fold-change	p-value	q-value	Significance	Peptides detected within group (deltayohP)	Peptides detected within group (WT)	Peptides quantified within group (deltayohP)	Peptides quantified within group (WT)	Z-score
P0A853	TNAA	31	14	-3.23131	5.46536e-06	0.0046911	TRUE	45	83	45	83	-2.93388
P06864	EBGA	1	1	-1.8474	0.00164375	0.0978079	FALSE	2	3	2	3	-1.50365
P0AAK7	NRFC	2	1	-1.6606	0.00500405	0.16242	FALSE	3	6	3	6	-2.77056
P0C058	IBPB	7	3	-1.52504	0.00148145	0.0965646	FALSE	10	12	10	12	-0.965659
P65807	YGEY	6	2	-1.45421	7.43667e-06	0.00478736	TRUE	7	15	7	15	-3.31714
P37650	BCSC	2	1	-1.39964	0.062099	0.420928	FALSE	2	4	2	4	-2.41095
P05804	UIDA	4	1	-1.35317	0.0161451	0.261469	FALSE	2	3	2	3	-1.2893
P60782	PLSY	1	1	-1.34308	0.0194693	0.270044	FALSE	2	2	2	2	-0.0658499
P76524	YPDF	1	1	-1.28437	0.0107676	0.222853	FALSE	2	2	2	2	-0.0658499
P11349	NARH	30	25	-1.27213	0.000219099	0.038302	FALSE	74	83	74	83	-0.675552
P0A9S1	FUCO	12	5	-1.22936	0.000634559	0.0673811	FALSE	18	25	18	25	-1.62121
P76548	YFFQ	1	1	-1.22705	0.0174446	0.261981	FALSE	3	3	3	3	-0.125275
P0AF26	NARJ	9	7	-1.12564	0.000360916	0.046468	FALSE	21	23	21	23	-0.536363
P0AF36	ZAPB	3	3	-1.12273	0.000202026	0.038302	FALSE	8	8	8	8	-0.129378
P11350	NARI	1	1	-1.05275	0.0069563	0.18278	FALSE	3	3	3	3	-0.125275
P09152	NARG	71	56	-1.04586	0.000706521	0.0673811	FALSE	169	192	169	192	-0.738175
P25553	ALDA	18	11	-0.999599	0.000857113	0.0689708	FALSE	38	40	38	40	-0.363622
P68187	MALK	12	7	-0.99724	1.79961e-06	0.00463399	TRUE	21	26	21	26	-1.06574
P76204	YDIV	1	1	-0.946943	0.0205741	0.274499	FALSE	2	3	2	3	-1.42223
P30845	EPTA	1	1	-0.919691	0.0190501	0.270044	FALSE	3	3	3	3	-0.125275
P36672	TREB	5	4	-0.919142	0.00160547	0.0978079	FALSE	12	12	12	12	-0.149565
P00547	THRB	19	12	-0.901019	0.000223118	0.038302	FALSE	42	45	42	45	-0.479928
P75780	FIU	12	6	-0.898718	0.0132222	0.239029	FALSE	23	29	23	29	-1.17381
P33232	LLDD	7	5	-0.863296	4.42858e-05	0.0126707	FALSE	17	17	17	17	-0.121577
P75726	CITF	1	1	-0.856582	0.0408801	0.355629	FALSE	3	2	3	2	1.31253
P22787	YIFB	1	1	-0.856556	0.0982814	0.49755	FALSE	2	3	2	3	-1.50365
P0AF61	GHOS	1	1	-0.837233	0.219756	0.646885	FALSE	2	2	2	2	0.0155697
P0A6L7	UXAB	9	7	-0.837154	0.00423029	0.155614	FALSE	22	24	22	24	-0.562373
P52138	YFJW	3	1	-0.832523	0.124154	0.540943	FALSE	2	5	2	5	-3.36513
P0AEX9	MALE	35	29	-0.812135	9.8669e-06	0.00508145	TRUE	88	95	88	95	-0.505467
P10903	NARK	7	4	-0.805868	0.00781308	0.193852	FALSE	16	15	16	15	0.132558
P03841	MALM	8	7	-0.785962	3.94714e-05	0.0126707	FALSE	21	23	21	23	-0.556412
P13039	FES	6	3	-0.78091	0.00910426	0.205186	FALSE	7	16	7	16	-3.63001
P07017	TAR	1	1	-0.778944	0.198892	0.629946	FALSE	2	2	2	2	-0.0658499
P0ADN0	VIAA	3	2	-0.773747	0.0470577	0.376377	FALSE	5	6	5	6	-0.875024
P00963	ASNA	17	11	-0.769502	0.00218419	0.10533	FALSE	32	43	32	43	-1.46162
P0A8G3	UXAC	32	19	-0.751601	0.00295671	0.122799	FALSE	57	79	57	79	-1.63476
P06720	MELA	4	2	-0.744844	0.0188828	0.270044	FALSE	5	7	5	7	-1.49315
Q46906	YGCP	4	2	-0.744179	0.00838082	0.197987	FALSE	7	11	7	11	-2.03521
P68191	SRA	3	2	-0.742147	0.0936345	0.493967	FALSE	7	8	7	8	-0.661633
P02943	LAMB	4	2	-0.736899	0.00767213	0.193852	FALSE	7	6	7	6	0.462464
P22731	LIVF	1	1	-0.734511	0.0930503	0.493596	FALSE	2	2	2	2	0.00383158
P0ADX7	YHHA	1	1	-0.725847	0.0252147	0.303073	FALSE	3	3	3	3	-0.125275
P75920	MDOC	1	1	-0.721765	0.119096	0.531496	FALSE	2	2	2	2	-0.160265
P31471	YIEL	1	1	-0.717398	0.260949	0.682405	FALSE	2	2	2	2	-0.241684
P0ACH1	SFSB	1	1	-0.713276	0.0572019	0.409153	FALSE	3	3	3	3	-0.125275
P16682	PHND	1	1	-0.709838	0.207521	0.637669	FALSE	3	2	3	2	1.31253
P05793	ILVC	16	10	-0.699901	1.75612e-05	0.0075367	TRUE	32	38	32	38	-0.901296
P00561	THRA	62	46	-0.699734	3.31346e-05	0.0121888	FALSE	145	149	145	149	-0.275299
P31552	CAIC	2	1	-0.699506	0.0592529	0.411411	FALSE	4	5	4	5	-1.02694
P23857	PSPE	2	2	-0.696123	0.0470631	0.376377	FALSE	4	5	4	5	-0.939866
P11290	YIBD	2	1	-0.692086	0.0999918	0.49755	FALSE	3	3	3	3	-0.099199
P24232	HMP	8	5	-0.686936	0.00120542	0.0862321	FALSE	19	18	19	18	0.105434
P32166	MENA	2	2	-0.675149	0.0170479	0.261746	FALSE	5	6	5	6	-0.834495
P0AF59	YJDI	2	1	-0.672519	0.0215138	0.279787	FALSE	4	3	4	3	0.884737
P28904	TREC	23	13	-0.665416	0.000853712	0.0689708	FALSE	42	46	42	46	-0.545923
P0A6T9	GCVH	4	2	-0.661485	0.180454	0.618735	FALSE	6	6	6	6	-0.0613752
P0A830	DCTA	4	1	-0.658643	0.0415739	0.358036	FALSE	4	10	4	10	-3.83645
P0AET2	HDEB	7	5	-0.657359	0.0433496	0.3636	FALSE	17	15	17	15	0.460049
P37180	HYBB	1	1	-0.646078	0.0267826	0.309261	FALSE	3	3	3	3	-0.125275
P00805	ANSB	28	25	-0.645043	5.3034e-06	0.0046911	TRUE	77	82	77	82	-0.44503
P02916	MALF	3	2	-0.641533	0.027666	0.313462	FALSE	4	7	4	7	-2.36105
P0A8H3	ZUPT	1	1	-0.641276	0.0579665	0.409605	FALSE	3	2	3	2	1.31253
P31666	YADE	4	1	-0.634081	0.0668644	0.430739	FALSE	6	5	6	5	0.650938
P76143	LSRF	7	4	-0.628789	0.0806401	0.4635	FALSE	14	17	14	17	-0.976742
P0ADM4	YIDQ	1	1	-0.624721	0.0772304	0.45928	FALSE	3	2	3	2	1.31253
P42632	TDCE	6	4	-0.616123	0.00187064	0.100352	FALSE	10	15	10	15	-1.8568
P0ADM8	YIEE	7	7	-0.614825	0.000137026	0.0299607	FALSE	20	20	20	20	-0.16194
P64540	YFCL	3	1	-0.612053	0.0349879	0.33743	FALSE	5	4	5	4	0.723335
P0ADQ7	YGAM	5	3	-0.608708	0.157388	0.58397	FALSE	10	9	10	9	0.252438
P0ACD2	WCAF	1	1	-0.606282	0.0559293	0.403412	FALSE	3	3	3	3	-0.125275
P46923	TORZ	1	1	-0.603494	0.138892	0.558822	FALSE	2	2	2	2	0.0155697
P80668	FEAB	2	1	-0.59789	0.172458	0.608799	FALSE	3	3	3	3	0.0164916
P08201	NIRB	63	56	-0.596917	0.000894662	0.0698107	FALSE	170	175	170	175	-0.288984
P0AEP1	GALP	3	2	-0.592497	0.134042	0.552678	FALSE	8	7	8	7	0.389179
P0A9I8	NIRD	6	5	-0.589272	0.00501138	0.16242	FALSE	15	16	15	16	-0.427364
P46850	RTCB	1	1	-0.587998	0.0801325	0.463385	FALSE	3	3	3	3	-0.125275
P17315	CIRA	13	7	-0.577681	0.19518	0.628975	FALSE	21	27	21	27	-1.31611
P33020	YEII	1	1	-0.571735	0.144484	0.570457	FALSE	2	3	2	3	-1.50365
P30139	THIG	2	1	-0.571519	0.0990766	0.49755	FALSE	4	5	4	5	-0.98547
P08142	ILVB	19	7	-0.569747	0.00807838	0.194551	FALSE	24	30	24	30	-1.13638
P77781	MENI	5	3	-0.567104	0.0132471	0.239029	FALSE	11	13	11	13	-0.830072
P64585	YQJE	3	2	-0.564924	0.0716085	0.444318	FALSE	7	6	7	6	0.46688
P37626	YHII	15	12	-0.564854	0.000352754	0.046468	FALSE	40	41	40	41	-0.244737
P0A9A2	FTNB	2	2	-0.560732	0.0383738	0.345498	FALSE	6	5	6	5	0.533884
P64426	DIGH	2	1	-0.560661	0.176693	0.61236	FALSE	6	2	6	2	3.89045
P0AFL9	PQIA	1	1	-0.555729	0.167128	0.603319	FALSE	2	2	2	2	-0.160265
P15078	CSTA	3	1	-0.551438	0.0707855	0.441626	FALSE	3	4	3	4	-1.11399
P0ABK9	NRFA	7	4	-0.55076	0.0193057	0.270044	FALSE	14	19	14	19	-1.46839
P0AFX0	HPF	3	3	-0.549512	0.00782936	0.193852	FALSE	8	8	8	8	-0.187244
P0AB80	ILVE	8	6	-0.54826	0.00213272	0.10533	FALSE	21	19	21	19	0.281135
P25738	MSYB	1	1	-0.544077	0.285221	0.702816	FALSE	3	2	3	2	1.31253
Q46807	YQEA	1	1	-0.535671	0.19169	0.628279	FALSE	2	2	2	2	-0.101246
P09546	PUTA	54	38	-0.52985	0.00224743	0.10533	FALSE	115	129	115	129	-0.679715
P00934	THRC	36	32	-0.525694	0.000538889	0.0630745	FALSE	96	99	96	99	-0.302469
Q46824	YGFX	1	1	-0.522617	0.109122	0.51089	FALSE	3	3	3	3	-0.125275
P77667	SUFA	1	1	-0.521472	0.321505	0.733236	FALSE	2	2	2	2	0.00383158
P0DM85	CRFC	1	1	-0.521107	0.171311	0.608382	FALSE	3	2	3	2	1.31253
P00926	DSDA	22	19	-0.519931	0.00150003	0.0965646	FALSE	62	58	62	58	0.150551
P76170	YNFB	1	1	-0.517735	0.141881	0.567302	FALSE	3	2	3	2	1.13669
Q46812	SSNA	2	1	-0.514815	0.173027	0.609499	FALSE	4	3	4	3	0.842823
P0AD19	YOHK	1	1	-0.513224	0.256298	0.681751	FALSE	2	2	2	2	-0.0658499
P0ABI8	CYOB	11	5	-0.51304	0.00911422	0.205186	FALSE	18	19	18	19	-0.397082
P0AEE5	MGLB	7	2	-0.510056	0.0209744	0.27697	FALSE	7	16	7	16	-3.6671
P77475	YQAB	6	4	-0.507163	0.00512986	0.163079	FALSE	12	15	12	15	-1.10573
P0A968	CSPD	3	2	-0.507141	0.033392	0.333273	FALSE	7	7	7	7	-0.125275
Q46939	YQEF	2	1	-0.506577	0.0758366	0.453084	FALSE	4	6	4	6	-1.70117
P75793	YBIW	6	5	-0.506534	0.0238167	0.294847	FALSE	16	15	16	15	0.112332
P0AC81	GLOA	4	2	-0.505248	0.0231626	0.289532	FALSE	9	8	9	8	0.391669
P0AB55	YCII	3	3	-0.502866	0.0102106	0.220945	FALSE	8	9	8	9	-0.647552
P0AAJ8	HYBA	10	8	-0.502659	0.00388975	0.147296	FALSE	25	28	25	28	-0.669026
P37351	RPIB	6	5	-0.501528	0.00600977	0.176859	FALSE	16	16	16	16	-0.141803
P0AC00	FRLB	5	2	-0.493941	0.0240018	0.295716	FALSE	9	11	9	11	-0.977603
P0AC44	SDHD	1	1	-0.491312	0.0724623	0.446217	FALSE	3	3	3	3	-0.125275
P0AEQ3	GLNH	29	27	-0.488867	0.0298021	0.323931	FALSE	81	84	81	84	-0.325628
P0A9S3	GATD	14	12	-0.487595	0.0377861	0.345498	FALSE	38	39	38	39	-0.275063
P31455	YIDR	12	10	-0.486404	0.00646108	0.176992	FALSE	32	33	32	33	-0.273485
P0A742	MSCL	5	5	-0.486208	0.010731	0.222853	FALSE	14	13	14	13	0.13622
P07014	SDHB	20	13	-0.480774	0.0176691	0.261981	FALSE	40	46	40	46	-0.785846
P0A761	NANE	7	5	-0.474388	0.00364004	0.142017	FALSE	16	12	16	12	1.07758
P37197	YHJA	8	6	-0.47285	0.0197044	0.270044	FALSE	19	21	19	21	-0.572721
P0AC94	GNTP	1	1	-0.470701	0.177785	0.61394	FALSE	2	3	2	3	-1.42223
P39265	ALSB	5	5	-0.469936	0.00771331	0.193852	FALSE	12	14	12	14	-0.808103
P0AAA7	WZXE	1	1	-0.469771	0.254227	0.681751	FALSE	3	3	3	3	-0.125275
P11553	FUCK	3	2	-0.469434	0.0381566	0.345498	FALSE	6	6	6	6	-0.140347
P75692	YAHM	1	1	-0.467085	0.153065	0.579331	FALSE	3	2	3	2	1.13669
P0AE63	CHAB	2	1	-0.461299	0.0797914	0.463385	FALSE	5	3	5	3	1.71797
P0A6A8	ACPP	2	2	-0.459264	0.0635827	0.421973	FALSE	6	6	6	6	-0.140347
P0AAG3	GLTL	7	2	-0.457445	0.0470496	0.376377	FALSE	7	11	7	11	-1.97039
P06971	FHUA	13	1	-0.457184	0.710868	0.92025	FALSE	20	12	20	12	1.87051
P33593	NIKD	5	4	-0.455968	0.0347925	0.33743	FALSE	10	13	10	13	-1.22276
P42598	YGJQ	1	1	-0.453226	0.136025	0.555092	FALSE	3	3	3	3	-0.125275
P0ADP2	YIGI	3	2	-0.450687	0.0505668	0.387845	FALSE	6	5	6	5	0.620959
P0AEM4	FLGM	2	2	-0.450609	0.0488241	0.379647	FALSE	6	6	6	6	-0.140347
P31463	YIDZ	4	2	-0.446331	0.0866986	0.477233	FALSE	5	7	5	7	-1.45032
P69739	HYAA	2	2	-0.445842	0.0338759	0.33418	FALSE	6	6	6	6	-0.140347
P39363	SGCA	1	1	-0.445467	0.173713	0.610152	FALSE	3	3	3	3	-0.125275
P06988	HISD	13	10	-0.445328	0.000809543	0.0689708	FALSE	33	31	33	31	0.130717
P0A6N4	EFP	6	5	-0.437965	0.0200233	0.270395	FALSE	15	16	15	16	-0.427364
P0AGM7	URAA	3	3	-0.437815	0.014581	0.248352	FALSE	9	9	9	9	-0.146343
P77473	PDEB	2	1	-0.437762	0.131956	0.548861	FALSE	4	6	4	6	-1.70826
P32669	FSAB	1	1	-0.435896	0.168731	0.605192	FALSE	3	2	3	2	1.31253
P15977	MALQ	30	22	-0.433665	0.00125628	0.0874304	FALSE	70	75	70	75	-0.458959
P0A8X2	YCEI	9	6	-0.433118	0.0123197	0.234988	FALSE	19	20	19	20	-0.358504
Q47141	HCAR	2	1	-0.432244	0.461912	0.811895	FALSE	5	4	5	4	0.65948
P19769	INSK	1	1	-0.432205	0.146214	0.570457	FALSE	3	3	3	3	-0.125275
P0ABK2	CYDB	5	4	-0.430954	0.0842351	0.47567	FALSE	11	12	11	12	-0.489832
P08189	FIMF	1	1	-0.428144	0.314043	0.727294	FALSE	2	2	2	2	-0.182666
P0AC26	NIRC	2	1	-0.426769	0.195727	0.628975	FALSE	4	4	4	4	-0.0968951
P39160	UXUB	11	9	-0.426379	0.00396354	0.147915	FALSE	28	29	28	29	-0.33229
P39332	YJGH	2	2	-0.425232	0.0971317	0.49755	FALSE	6	6	6	6	-0.140347
P0AAG0	DPPD	4	1	-0.420521	0.195233	0.628975	FALSE	4	3	4	3	0.933294
P0AGK4	YHBY	3	3	-0.417321	0.0676394	0.432652	FALSE	8	9	8	9	-0.620573
P76613	YPJC	1	1	-0.416141	0.343768	0.75074	FALSE	2	2	2	2	-0.0658499
P0A8Y8	ENTH	5	3	-0.415214	0.152701	0.579331	FALSE	9	8	9	8	0.347507
Q46871	YQJH	8	6	-0.414232	0.0169495	0.261746	FALSE	18	18	18	18	-0.15295
P33029	YEIQ	5	1	-0.413985	0.371036	0.766448	FALSE	6	12	6	12	-3.0498
P37652	BCSB	10	3	-0.411922	0.0520889	0.390171	FALSE	15	17	15	17	-0.641795
P22564	RIHC	8	8	-0.411459	0.00582724	0.17478	FALSE	22	22	22	22	-0.142244
P77183	PAOD	2	1	-0.410071	0.321551	0.733236	FALSE	3	2	3	2	1.31253
P33594	NIKE	5	4	-0.40832	0.0388667	0.347095	FALSE	11	12	11	12	-0.509752
P0AGD1	SODC	2	1	-0.407211	0.360772	0.758444	FALSE	2	3	2	3	-1.33492
P37903	USPF	5	5	-0.406398	0.0081598	0.194551	FALSE	15	15	15	15	-0.151575
P32160	YIIQ	5	5	-0.403426	0.242811	0.670745	FALSE	15	14	15	14	0.130111
P76466	YFAT	1	1	-0.403323	0.301488	0.716173	FALSE	3	3	3	3	-0.125275
P67762	YHBP	3	3	-0.403295	0.100626	0.49755	FALSE	9	7	9	7	0.890388
P24177	ACRD	3	2	-0.403231	0.0594937	0.411411	FALSE	6	5	6	5	0.620959
P0AAC8	ISCA	5	4	-0.40302	0.0458309	0.373464	FALSE	13	14	13	14	-0.455452
P64530	RCNR	5	2	-0.399826	0.0585008	0.409605	FALSE	8	9	8	9	-0.572171
P37902	GLTI	14	12	-0.399372	0.00141617	0.0959642	FALSE	37	37	37	37	-0.154031
P0AE30	ARTM	4	2	-0.399152	0.129129	0.548144	FALSE	7	7	7	7	-0.173564
P0AAS0	YLAC	7	5	-0.399067	0.0547618	0.397216	FALSE	15	16	15	16	-0.408745
P00490	MALP	55	52	-0.398174	0.000285207	0.0432004	FALSE	153	156	153	156	-0.247544
P0AC47	FRDB	17	14	-0.397452	0.000812075	0.0689708	FALSE	44	43	44	43	-0.040201
P39305	ULAE	1	1	-0.394718	0.268535	0.688757	FALSE	3	3	3	3	-0.125275
Q06065	ATOC	10	7	-0.392987	0.00666542	0.180292	FALSE	24	22	24	22	0.253747
P62601	TREF	8	4	-0.392641	0.0653811	0.425142	FALSE	16	14	16	14	0.500971
P63201	GADW	11	8	-0.392201	0.0131307	0.239029	FALSE	24	27	24	27	-0.690328
P0AFG3	SUCA	54	45	-0.387975	0.000801935	0.0689708	FALSE	142	143	142	143	-0.180585
Q46802	UACR	2	1	-0.387365	0.199504	0.631109	FALSE	3	5	3	5	-1.95696
P0AEY3	MAZG	5	4	-0.385373	0.0249519	0.302043	FALSE	14	12	14	12	0.498047
P39367	YJHP	2	1	-0.385012	0.26494	0.684577	FALSE	4	6	4	6	-1.6597
P31697	FIMC	6	2	-0.384698	0.0786872	0.463385	FALSE	10	10	10	10	-0.1538
Q46863	YGIS	6	4	-0.384351	0.0304432	0.323931	FALSE	14	14	14	14	-0.116446
A5A625	YIBV	1	1	-0.383478	0.262134	0.682405	FALSE	3	3	3	3	-0.125275
P0AEL6	FEPB	4	2	-0.382807	0.11892	0.531496	FALSE	7	11	7	11	-2.04404
P0ADK8	YIBL	8	8	-0.381305	0.039068	0.347095	FALSE	24	22	24	22	0.253747
P0C054	IBPA	7	6	-0.374866	0.0197277	0.270044	FALSE	18	19	18	19	-0.403268
P37685	ALDB	6	2	-0.374184	0.0584155	0.409605	FALSE	10	10	10	10	-0.150992
P45425	NANK	8	4	-0.373796	0.0164751	0.261746	FALSE	18	17	18	17	0.121894
P0ADH5	FIMB	3	2	-0.372571	0.0733048	0.446688	FALSE	6	6	6	6	-0.17009
P0A9G2	NHAR	5	3	-0.372137	0.238335	0.669034	FALSE	9	10	9	10	-0.564658
P77569	MHPR	3	1	-0.371994	0.187485	0.627712	FALSE	3	5	3	5	-2.01462
P60240	RAPA	50	42	-0.371462	0.000531784	0.0630745	FALSE	131	135	131	135	-0.291332
P37624	RBBA	11	9	-0.369748	0.0278768	0.313462	FALSE	27	26	27	26	0.0184831
P52095	LDCC	10	7	-0.369671	0.0147097	0.248352	FALSE	23	21	23	21	0.262192
P37313	DPPF	3	1	-0.363007	0.38423	0.77301	FALSE	2	3	2	3	-1.42223
P0AEL0	FDOI	3	3	-0.362676	0.161762	0.595783	FALSE	9	8	9	8	0.313965
P0AGB3	RPOH	9	8	-0.361732	0.0570356	0.409099	FALSE	22	22	22	22	-0.110493
P33940	MQO	13	12	-0.361722	0.019667	0.270044	FALSE	33	36	33	36	-0.542391
P37188	GATB	7	7	-0.361287	0.00631884	0.176859	FALSE	21	21	21	21	-0.153949
P64559	SDHE	1	1	-0.361104	0.413052	0.792614	FALSE	3	2	3	2	1.31253
P0AGE6	CHRR	6	6	-0.359029	0.0106814	0.222853	FALSE	18	18	18	18	-0.15295
P0DPP7	YQID	1	1	-0.358438	0.238159	0.669034	FALSE	3	3	3	3	-0.125275
P0AES9	HDEA	2	2	-0.356978	0.289644	0.707439	FALSE	6	6	6	6	-0.140347
P24186	FOLD	17	15	-0.356817	0.00106355	0.0805484	FALSE	44	48	44	48	-0.548107
P16433	HYCG	1	1	-0.356416	0.272095	0.690744	FALSE	3	2	3	2	1.13669
P78067	YNJE	28	24	-0.355309	0.00924334	0.205186	FALSE	74	73	74	73	-0.104407
P0AGE9	SUCD	19	14	-0.353072	0.00504607	0.16242	FALSE	43	47	43	47	-0.559281
P45763	GSPL	1	1	-0.352453	0.317684	0.731043	FALSE	2	3	2	3	-1.50365
P0ABN5	DCUA	7	7	-0.350997	0.014761	0.248352	FALSE	20	21	20	21	-0.364893
P02925	RBSB	22	18	-0.350982	0.0108139	0.222853	FALSE	59	55	59	55	0.171912
P0ACJ5	DECR	5	3	-0.3505	0.0624656	0.421174	FALSE	9	8	9	8	0.430436
P25516	ACNA	44	27	-0.349117	0.0061959	0.176859	FALSE	84	100	84	100	-0.937157
P0A8Q3	FRDD	1	1	-0.348977	0.295217	0.709788	FALSE	3	3	3	3	-0.125275
P69741	HYBO	6	4	-0.348003	0.131858	0.548861	FALSE	18	14	18	14	0.931359
P00904	TRPGD	1	1	-0.346886	0.355657	0.755951	FALSE	3	3	3	3	-0.125275
P26458	APPB	1	1	-0.344981	0.39966	0.784395	FALSE	2	2	2	2	-0.182666
P37005	LAST	10	10	-0.344589	0.00573772	0.17478	FALSE	30	29	30	29	0.00450311
P02920	LACY	5	1	-0.343103	0.243116	0.670745	FALSE	4	4	4	4	-0.208416
A5A613	YCIY	1	1	-0.342697	0.25655	0.681751	FALSE	3	3	3	3	-0.125275
P0ACK8	FUCR	3	2	-0.341337	0.0788583	0.463385	FALSE	8	7	8	7	0.389179
P0AA78	EXUT	1	1	-0.340431	0.427661	0.795814	FALSE	2	2	2	2	0.00383158
P33025	PSUG	3	3	-0.340406	0.222007	0.647552	FALSE	7	9	7	9	-1.14952
P67601	YOBD	2	1	-0.338858	0.236509	0.669034	FALSE	5	4	5	4	0.693484
P0AD01	DCUR	7	5	-0.337972	0.0219817	0.283015	FALSE	18	16	18	16	0.36214
P42904	AGAV	2	1	-0.336784	0.178174	0.614187	FALSE	3	5	3	5	-2.04404
P0AB65	YCCX	5	4	-0.335726	0.0420872	0.358856	FALSE	13	12	13	12	0.227055
P37659	BCSG	11	8	-0.333578	0.00469197	0.16242	FALSE	25	28	25	28	-0.647293
P37195	DCTR	1	1	-0.329549	0.281798	0.699065	FALSE	3	2	3	2	1.31253
P27243	RFAL	5	4	-0.327518	0.038226	0.345498	FALSE	11	12	11	12	-0.472544
P32710	NRFE	1	1	-0.325237	0.365829	0.762572	FALSE	2	3	2	3	-1.42223
P69506	YTFE	6	4	-0.325126	0.112464	0.513602	FALSE	13	16	13	16	-1.05037
P0ACJ8	CRP	20	18	-0.324774	0.00234341	0.10533	FALSE	56	57	56	57	-0.23668
P22939	ISPA	10	6	-0.323832	0.0207516	0.275441	FALSE	23	20	23	20	0.454682
P0A786	PYRB	40	34	-0.323641	0.000668921	0.0673811	FALSE	111	105	111	105	0.0881758
P0ADU5	YGIW	9	8	-0.323219	0.0999257	0.49755	FALSE	25	25	25	25	-0.149565
P25718	MALS	2	2	-0.322673	0.272175	0.690744	FALSE	6	6	6	6	-0.140347
P63204	GADE	3	2	-0.322178	0.235021	0.669034	FALSE	6	6	6	6	-0.140347
P11454	ENTF	39	29	-0.32124	0.141636	0.567207	FALSE	91	96	91	96	-0.391984
P0AFP9	YBHR	5	4	-0.320681	0.0915823	0.488312	FALSE	14	12	14	12	0.554355
P75791	YBIU	6	4	-0.320256	0.0354267	0.340387	FALSE	14	15	14	15	-0.45812
P0AC02	BAMD	12	8	-0.31971	0.0214013	0.279787	FALSE	26	25	26	25	0.0404794
P76361	YEER	1	1	-0.319458	0.313678	0.727294	FALSE	2	3	2	3	-1.50365
P63020	NFUA	9	7	-0.319146	0.0120937	0.234403	FALSE	22	22	22	22	-0.133223
P0AEG6	DSBC	11	10	-0.319119	0.00350713	0.138936	FALSE	29	31	29	31	-0.45554
P77503	YCJS	1	1	-0.317215	0.291861	0.708766	FALSE	3	2	3	2	1.31253
P15640	PURD	20	12	-0.31711	0.049096	0.379647	FALSE	41	45	41	45	-0.529994
P77735	YAJO	13	13	-0.317077	0.00294937	0.122799	FALSE	36	36	36	36	-0.147257
P0A8S5	USPB	1	1	-0.317074	0.284912	0.702816	FALSE	3	3	3	3	-0.125275
P0AFU2	YFBS	3	2	-0.317036	0.193079	0.628279	FALSE	6	9	6	9	-1.78703
P0A9L3	FKLB	16	11	-0.315468	0.0277348	0.313462	FALSE	38	37	38	37	-0.0320609
P0AC41	SDHA	28	18	-0.315309	0.00877571	0.202228	FALSE	61	60	61	60	-0.0672149
P27306	STHA	24	15	-0.315058	0.00237248	0.10533	FALSE	49	58	49	58	-0.913701
P15067	GLGX	14	13	-0.314573	0.0061334	0.176859	FALSE	38	39	38	39	-0.249106
P05791	ILVD	18	14	-0.309321	0.00194682	0.102308	FALSE	45	41	45	41	0.276445
P0A6L4	NANA	12	8	-0.309306	0.0119189	0.234283	FALSE	22	31	22	31	-1.66739
P0ADW3	YHCB	12	9	-0.30862	0.0193568	0.270044	FALSE	28	28	28	28	-0.157825
P33634	YFIE	1	1	-0.308502	0.334378	0.744187	FALSE	3	3	3	3	-0.125275
P37440	UCPA	14	13	-0.308393	0.0264915	0.308668	FALSE	37	39	37	39	-0.380826
P0AC33	FUMA	14	14	-0.30771	0.0275624	0.313462	FALSE	39	41	39	41	-0.381395
P15047	ENTA	9	9	-0.305431	0.211011	0.638831	FALSE	27	27	27	27	-0.155304
P03819	KEFC	4	3	-0.303686	0.19322	0.628279	FALSE	9	9	9	9	-0.146343
P15639	PURH	48	44	-0.302933	0.0403095	0.351854	FALSE	135	130	135	130	0.0298036
P45527	UBIU	11	10	-0.302851	0.012306	0.234988	FALSE	31	31	31	31	-0.16777
P0A763	NDK	8	7	-0.302079	0.0195642	0.270044	FALSE	22	22	22	22	-0.148165
P77739	YNIA	9	7	-0.301727	0.10008	0.49755	FALSE	23	24	23	24	-0.377779
P22634	MURI	16	15	-0.301016	0.0715535	0.444318	FALSE	45	44	45	44	-0.0491371
P0AC78	WECA	4	4	-0.300448	0.261478	0.682405	FALSE	12	12	12	12	-0.149565
P54901	CSIE	5	3	-0.300145	0.0852522	0.476613	FALSE	10	10	10	10	-0.116037
P0A932	GFCE	1	1	-0.300062	0.411277	0.792614	FALSE	3	2	3	2	1.31253
P0AED0	USPA	10	7	-0.299533	0.305426	0.720286	FALSE	27	22	27	22	0.780969
P30176	YBIA	1	1	-0.298216	0.403606	0.786741	FALSE	3	2	3	2	1.31253
P0ABQ4	FOLA	13	10	-0.294879	0.0118211	0.234148	FALSE	34	32	34	32	0.131437
P0A9T0	SERA	22	19	-0.294773	0.0198207	0.270044	FALSE	60	61	60	61	-0.227936
P39336	YJGL	1	1	-0.294538	0.459281	0.811863	FALSE	3	3	3	3	-0.125275
P37329	MODA	18	14	-0.294503	0.0086574	0.202228	FALSE	44	48	44	48	-0.550138
P0ABG1	CDSA	1	1	-0.294375	0.275689	0.690744	FALSE	3	3	3	3	-0.125275
P09394	GLPQ	15	7	-0.293941	0.0769331	0.458571	FALSE	22	23	22	23	-0.368364
P17169	GLMS	59	54	-0.293846	0.000265614	0.0427472	FALSE	164	165	164	165	-0.185141
P0ACE0	HYBC	29	26	-0.293219	0.0017296	0.0978079	FALSE	81	79	81	79	-0.038022
P52598	YGBI	5	4	-0.293154	0.0628081	0.421174	FALSE	12	11	12	11	0.243253
P08331	CPDB	27	23	-0.292833	0.00287587	0.122799	FALSE	67	73	67	73	-0.537226
P37657	BCSE	6	4	-0.291665	0.0867647	0.477233	FALSE	13	13	13	13	-0.135676
P0A898	YBEY	2	1	-0.291198	0.357209	0.7563	FALSE	4	4	4	4	-0.132663
P26218	BGLH	1	1	-0.290239	0.587461	0.871378	FALSE	2	2	2	2	-0.0658499
P0AB14	YCCJ	3	3	-0.290193	0.148781	0.576191	FALSE	8	8	8	8	-0.187244
P0A986	CSPI	5	5	-0.289694	0.273935	0.690744	FALSE	15	15	15	15	-0.151575
P0AEC0	YOAE	1	1	-0.289678	0.298318	0.712586	FALSE	3	3	3	3	-0.125275
P60757	HISG	15	10	-0.289149	0.0262207	0.307406	FALSE	34	31	34	31	0.270857
P31550	THIB	7	5	-0.288562	0.111457	0.513602	FALSE	19	19	19	19	-0.144581
P0AA43	RSUA	13	11	-0.286142	0.0100721	0.219793	FALSE	34	34	34	34	-0.152322
P67603	YQFB	7	7	-0.285953	0.0916636	0.488312	FALSE	21	21	21	21	-0.153949
P0AAE0	CYCA	2	2	-0.284402	0.343515	0.75074	FALSE	5	5	5	5	-0.160265
P32134	YIHM	2	2	-0.283935	0.284595	0.702816	FALSE	6	6	6	6	-0.140347
P76558	MAEB	51	36	-0.283798	0.00174725	0.0978079	FALSE	119	123	119	123	-0.300957
P33590	NIKA	18	16	-0.283638	0.0511554	0.389577	FALSE	49	50	49	50	-0.240535
P03835	INSG	4	3	-0.283287	0.153932	0.579495	FALSE	9	10	9	10	-0.58077
P23847	DPPA	12	8	-0.28299	0.0349675	0.33743	FALSE	27	26	27	26	0.0172283
P0A8C4	YGFB	3	3	-0.28214	0.333299	0.744182	FALSE	9	9	9	9	-0.146343
P67553	YNFC	2	1	-0.282078	0.407117	0.791346	FALSE	6	3	6	3	2.40832
P0A9C9	GLPX	17	17	-0.28203	0.0050026	0.16242	FALSE	51	51	51	51	-0.157595
P24215	UXUA	19	15	-0.280982	0.0145228	0.248352	FALSE	49	48	49	48	-0.0559518
P02929	TONB	8	5	-0.279636	0.216788	0.642307	FALSE	16	16	16	16	-0.129623
P00811	AMPC	12	11	-0.279407	0.0650246	0.42497	FALSE	34	36	34	36	-0.407378
P75747	ABRB	1	1	-0.27934	0.384992	0.773398	FALSE	2	3	2	3	-1.50365
P30855	EVGS	20	11	-0.279217	0.015995	0.261124	FALSE	31	42	31	42	-1.51668
P76344	ZINT	2	1	-0.279135	0.398521	0.783353	FALSE	6	4	6	4	1.42816
P69490	CCME	4	1	-0.278926	0.287325	0.704256	FALSE	4	6	4	6	-1.65884
P0A998	FTNA	4	4	-0.278873	0.132927	0.550301	FALSE	12	12	12	12	-0.149565
P30844	BASS	1	1	-0.277541	0.293526	0.708766	FALSE	3	3	3	3	-0.125275
P0A7N9	RPMG	5	3	-0.277414	0.192526	0.628279	FALSE	11	11	11	11	-0.137154
P0AEE1	DCRB	13	13	-0.277347	0.0170101	0.261746	FALSE	39	39	39	39	-0.156794
P60560	GUAC	21	19	-0.276996	0.00613206	0.176859	FALSE	58	57	58	57	-0.0689863
P25736	ENDA	5	5	-0.276731	0.052394	0.390171	FALSE	15	15	15	15	-0.151575
P0AFK4	POTB	3	2	-0.276713	0.195008	0.628975	FALSE	6	7	6	7	-0.750302
P29012	DADX	8	4	-0.276699	0.097207	0.49755	FALSE	13	14	13	14	-0.481415
P0A7C6	PEPE	16	16	-0.27665	0.0234473	0.291675	FALSE	48	46	48	46	0.0462138
P0AFB8	GLNG	20	16	-0.276517	0.00795805	0.194551	FALSE	52	51	52	51	-0.0653171
P0A8A2	YEEN	9	8	-0.276506	0.0301927	0.323931	FALSE	23	25	23	25	-0.538321
P39285	MSCM	20	9	-0.276384	0.0333732	0.333273	FALSE	35	34	35	34	-0.00894413
P41409	RIHA	7	6	-0.276292	0.0309921	0.325733	FALSE	18	19	18	19	-0.390108
P45475	UBIV	9	6	-0.276126	0.0938723	0.493967	FALSE	21	22	21	22	-0.350041
P0ACP5	GNTR	13	10	-0.274969	0.0261994	0.307406	FALSE	33	31	33	31	0.133273
P52127	ABPA	1	1	-0.274591	0.422396	0.794211	FALSE	2	3	2	3	-1.50365
P77554	YAHJ	9	5	-0.274109	0.0478142	0.376747	FALSE	23	20	23	20	0.4671
P0ABI4	CORA	12	8	-0.274037	0.0378032	0.345498	FALSE	29	29	29	29	-0.147349
P33228	RECT	1	1	-0.273181	0.4899	0.823429	FALSE	2	2	2	2	0.0155697
P05719	HSDS	32	29	-0.273124	0.00475152	0.16242	FALSE	89	89	89	89	-0.158767
P0ABV2	EXBD	6	4	-0.272587	0.20668	0.636721	FALSE	12	15	12	15	-1.10573
P0A7N1	YKGM	1	1	-0.270763	0.52357	0.839225	FALSE	3	3	3	3	-0.125275
P0A6Y1	IHFB	8	5	-0.269775	0.135731	0.554774	FALSE	17	16	17	16	0.136089
P37661	EPTB	4	4	-0.269379	0.200032	0.631227	FALSE	11	12	11	12	-0.512683
P00893	ILVI	10	6	-0.268851	0.0393546	0.347095	FALSE	20	23	20	23	-0.753897
P36881	YADI	1	1	-0.267719	0.4028	0.78636	FALSE	3	3	3	3	-0.125275
P77268	DDPD	1	1	-0.266197	0.297438	0.711806	FALSE	3	3	3	3	-0.125275
P0AD37	YFEC	4	3	-0.265804	0.154675	0.580594	FALSE	9	10	9	10	-0.58077
P23331	TDK	8	7	-0.265485	0.0228678	0.289521	FALSE	22	21	22	21	0.0477232
P37637	MDTF	13	12	-0.265052	0.0595135	0.411411	FALSE	35	37	35	37	-0.401804
P0A756	KEFG	2	1	-0.264769	0.295599	0.710043	FALSE	4	4	4	4	-0.208416
P68679	RPSU	10	9	-0.264309	0.100252	0.49755	FALSE	28	27	28	27	0.00386183
P0AB77	KBL	33	31	-0.263991	0.051288	0.389577	FALSE	94	93	94	93	-0.10531
P39180	FLU	20	18	-0.263608	0.344611	0.75074	FALSE	51	52	51	52	-0.240512
P76149	SAD	8	8	-0.263287	0.0433114	0.3636	FALSE	24	23	24	23	0.0449763
P04693	TYRB	25	22	-0.262541	0.00545901	0.169361	FALSE	66	65	66	65	-0.0857353
P37642	YHJD	2	2	-0.261653	0.173923	0.610152	FALSE	6	6	6	6	-0.140347
P0AC38	ASPA	33	29	-0.261049	0.00917864	0.205186	FALSE	90	92	90	92	-0.261811
P37617	ZNTA	16	14	-0.260953	0.067163	0.431284	FALSE	42	41	42	41	-0.0502466
P0AEF0	DNAC	7	5	-0.260345	0.09106	0.488312	FALSE	18	16	18	16	0.359765
P45523	FKPA	22	18	-0.260113	0.046498	0.376377	FALSE	61	60	61	60	-0.0921875
P12295	UNG	10	8	-0.260089	0.0248652	0.302043	FALSE	30	26	30	26	0.496456
P23522	GARL	2	1	-0.257725	0.385529	0.773655	FALSE	3	4	3	4	-1.21843
P10346	GLNQ	11	8	-0.257585	0.02228	0.285428	FALSE	25	25	25	25	-0.14821
P37194	SLP	5	4	-0.257408	0.145865	0.570457	FALSE	13	14	13	14	-0.455452
P00363	FRDA	47	41	-0.256079	0.0112622	0.226563	FALSE	122	124	122	124	-0.229882
P0A6P1	TSF	47	44	-0.255995	0.00167197	0.0978079	FALSE	130	136	130	136	-0.365385
P0A7S3	RPSL	7	6	-0.255167	0.107784	0.506847	FALSE	19	20	19	20	-0.385021
P0A901	BLC	9	5	-0.254541	0.223556	0.650458	FALSE	19	18	19	18	0.0996266
P0A9Q5	ACCD	26	20	-0.254147	0.0300136	0.323931	FALSE	68	62	68	62	0.278196
P46854	AAAT	5	4	-0.253663	0.29369	0.708766	FALSE	11	12	11	12	-0.510141
P04079	GUAA	56	51	-0.25361	0.003446	0.138648	FALSE	157	156	157	156	-0.125127
P0AFG6	SUCB	28	25	-0.253558	0.0180034	0.264906	FALSE	80	73	80	73	0.269394
P0ACU0	CECR	5	3	-0.253307	0.255075	0.681751	FALSE	9	9	9	9	-0.0940317
P19319	NARZ	2	1	-0.253267	0.572366	0.866966	FALSE	3	5	3	5	-2.05288
P52599	EMRK	1	1	-0.25326	0.503736	0.834678	FALSE	3	3	3	3	-0.125275
P0A6V1	GLGC	21	18	-0.25319	0.0551274	0.398745	FALSE	54	57	54	57	-0.396496
P0ACN7	CYTR	6	5	-0.251981	0.066911	0.430739	FALSE	15	14	15	14	0.151775
P0AF20	NAGC	20	19	-0.251475	0.0081517	0.194551	FALSE	55	57	55	57	-0.31869
P09158	SPEE	14	13	-0.250265	0.0603749	0.414575	FALSE	37	39	37	39	-0.394725
P14407	FUMB	31	28	-0.250036	0.0176501	0.261981	FALSE	83	82	83	82	-0.0967898
P0AFA9	NIKC	2	2	-0.249895	0.337744	0.748442	FALSE	6	6	6	6	-0.140347
P0A972	CSPE	7	7	-0.249764	0.125443	0.54103	FALSE	21	21	21	21	-0.153949
P0AA53	QMCA	9	6	-0.249441	0.0898549	0.484476	FALSE	23	21	23	21	0.247457
P0A7R9	RPSK	13	10	-0.248957	0.0342616	0.33418	FALSE	33	30	33	30	0.269399
P0A749	MURA	27	25	-0.24828	0.0217083	0.280899	FALSE	73	74	73	74	-0.211459
P0ADR8	PPNN	33	23	-0.247987	0.0116865	0.233277	FALSE	84	78	84	78	0.181241
P77395	CNOX	9	9	-0.247794	0.184532	0.625466	FALSE	25	24	25	24	0.0564169
P0ADP9	YIHD	9	6	-0.247578	0.0975767	0.49755	FALSE	23	24	23	24	-0.334721
P0AEC8	DCUS	9	6	-0.247406	0.0610142	0.41785	FALSE	20	23	20	23	-0.778904
P09029	PURK	15	14	-0.246646	0.0376719	0.345498	FALSE	42	45	42	45	-0.471681
P27298	PRLC	59	45	-0.246458	0.0262638	0.307406	FALSE	141	149	141	149	-0.416615
P63235	GADC	7	7	-0.246298	0.169856	0.607312	FALSE	21	20	21	20	0.0737151
P33916	YEJF	9	4	-0.246124	0.100587	0.49755	FALSE	18	20	18	20	-0.627417
P0A8H8	YACG	3	2	-0.246023	0.252006	0.681634	FALSE	7	8	7	8	-0.69991
P0A8V0	RBN	9	8	-0.245581	0.0320688	0.333178	FALSE	24	25	24	25	-0.331505
Q47718	INSO2	1	1	-0.24552	0.454226	0.808802	FALSE	3	2	3	2	1.19571
P68183	MALG	1	1	-0.244696	0.407682	0.791346	FALSE	2	3	2	3	-1.42223
P0A7A9	PPA	21	19	-0.244523	0.0490692	0.379647	FALSE	58	57	58	57	-0.0844794
P39407	YJJU	12	12	-0.24345	0.171528	0.608382	FALSE	33	32	33	32	-0.0249588
P00634	PHOA	1	1	-0.243438	0.460054	0.811895	FALSE	3	3	3	3	-0.125275
P75682	YAGE	7	5	-0.243333	0.0677121	0.432652	FALSE	17	21	17	21	-1.08406
P77454	GLSA1	11	10	-0.243162	0.101196	0.497979	FALSE	31	30	31	30	-0.012893
P37342	YJJI	29	28	-0.242835	0.00494727	0.16242	FALSE	86	83	86	83	0.00821884
P0A7K6	RPLS	20	16	-0.24238	0.0128212	0.239029	FALSE	50	51	50	51	-0.23901
P37665	YIAD	6	5	-0.242024	0.170434	0.607652	FALSE	15	14	15	14	0.164743
P07762	GLGB	29	24	-0.240725	0.0420568	0.358856	FALSE	74	73	74	73	-0.0783313
P76219	YDJX	2	2	-0.24009	0.372352	0.766448	FALSE	5	6	5	6	-0.84036
P0ACL0	GLPR	16	11	-0.23999	0.0475442	0.376747	FALSE	34	37	34	37	-0.496432
P0AE01	TRMJ	13	12	-0.23956	0.0434917	0.363608	FALSE	38	34	38	34	0.353123
P77615	YCJW	3	2	-0.238889	0.306211	0.721403	FALSE	8	7	8	7	0.411396
P0AEW6	GSK	24	21	-0.238887	0.0286914	0.317901	FALSE	70	65	70	65	0.183489
P37634	RLMJ	21	19	-0.238857	0.0202561	0.271663	FALSE	60	56	60	56	0.163669
P0AG18	PURE	7	5	-0.238769	0.151828	0.579258	FALSE	17	16	17	16	0.144597
P0A836	SUCC	28	25	-0.237982	0.0170586	0.261746	FALSE	76	78	76	78	-0.271578
P32690	YJBI	2	2	-0.237499	0.358917	0.758171	FALSE	5	5	5	5	-0.0790549
P0AEN8	FUCU	5	5	-0.236949	0.168467	0.605192	FALSE	14	14	14	14	-0.141801
P0ABP6	DEDA	1	1	-0.236088	0.471383	0.815327	FALSE	3	3	3	3	-0.125275
P27248	GCVT	16	12	-0.235352	0.0368388	0.345498	FALSE	39	35	39	35	0.335304
P0A7F3	PYRI	24	22	-0.234927	0.0319975	0.333178	FALSE	68	68	68	68	-0.150204
P32155	FRVA	1	1	-0.234679	0.345149	0.751074	FALSE	3	3	3	3	-0.125275
P0AEA8	CYSG	18	16	-0.234634	0.0189292	0.270044	FALSE	50	48	50	48	0.0350167
P0AE14	AMPE	4	4	-0.234382	0.103426	0.500426	FALSE	12	12	12	12	-0.149565
Q46798	YGER	11	6	-0.234195	0.118728	0.531496	FALSE	24	22	24	22	0.231575
P0ACB7	HEMY	14	13	-0.233953	0.0703102	0.441626	FALSE	40	38	40	38	0.0913306
P15254	PURL	63	54	-0.233737	0.0986802	0.49755	FALSE	171	166	171	166	-0.0112076
P06986	HISC	15	13	-0.233004	0.0132742	0.239029	FALSE	41	40	41	40	-0.0510319
P0A9J6	RBSK	13	12	-0.232184	0.0181656	0.265775	FALSE	36	37	36	37	-0.291218
P64429	YPFJ	6	5	-0.232171	0.193938	0.628975	FALSE	15	17	15	17	-0.677689
P06149	DLD	33	28	-0.231622	0.00625863	0.176859	FALSE	87	90	87	90	-0.310193
P52101	GLRK	4	3	-0.231358	0.209196	0.638831	FALSE	10	8	10	8	0.76654
P0A905	SLYB	10	9	-0.231143	0.18598	0.625466	FALSE	26	28	26	28	-0.460373
P0A9U1	YBHF	7	6	-0.230992	0.169489	0.607002	FALSE	17	16	17	16	0.136089
P0AEQ6	GLNP	5	4	-0.23025	0.119773	0.532669	FALSE	12	13	12	13	-0.474308
P69054	SDHC	2	2	-0.230219	0.318544	0.731713	FALSE	6	6	6	6	-0.140347
P0AFX4	RSD	3	3	-0.230217	0.238774	0.669034	FALSE	9	9	9	9	-0.146343
P10384	FADL	2	2	-0.230179	0.340258	0.750341	FALSE	6	6	6	6	-0.140347
P39310	YTFB	5	4	-0.230005	0.126275	0.54103	FALSE	12	12	12	12	-0.109425
P08956	HSDR	58	53	-0.229934	0.0155206	0.256189	FALSE	160	162	160	162	-0.205008
P0A921	PLDA	5	3	-0.22962	0.166638	0.603025	FALSE	11	11	11	11	-0.105042
P0AFS3	FOLM	3	2	-0.229202	0.461399	0.811895	FALSE	8	7	8	7	0.411396
P23862	PRIC	8	7	-0.229159	0.085246	0.476613	FALSE	20	23	20	23	-0.762946
P05100	TAG	3	3	-0.228606	0.180346	0.618735	FALSE	9	8	9	8	0.371831
P0ADT8	YGIM	13	13	-0.228232	0.0818659	0.467416	FALSE	38	39	38	39	-0.270661
P0AA41	TRUC	7	4	-0.228037	0.16161	0.595783	FALSE	15	14	15	14	0.1614
Q2MB16	YOBH	1	1	-0.22782	0.624596	0.884379	FALSE	2	2	2	2	-0.182666
P0C7L2	PAAJ	1	1	-0.226274	0.576363	0.867315	FALSE	3	3	3	3	-0.125275
P0ACA1	YIBF	11	9	-0.225558	0.0476659	0.376747	FALSE	28	26	28	26	0.190042
P75777	YBHG	17	15	-0.224717	0.0689672	0.437415	FALSE	44	45	44	45	-0.254037
P0AA93	YPDA	5	4	-0.224541	0.143908	0.570457	FALSE	12	13	12	13	-0.523929
P09549	DEDD	7	4	-0.224421	0.126602	0.541529	FALSE	13	16	13	16	-1.0607
P0A8A8	RIMP	6	4	-0.224409	0.157113	0.58379	FALSE	13	14	13	14	-0.46103
P37615	YHHM	5	3	-0.224154	0.348963	0.753683	FALSE	12	12	12	12	-0.149565
P0ABS1	DKSA	14	10	-0.223387	0.145825	0.570457	FALSE	32	36	32	36	-0.660402
P0AFD1	NUOE	7	6	-0.223319	0.0634402	0.421973	FALSE	21	19	21	19	0.296068
P76073	YNAE	6	6	-0.22325	0.285651	0.703146	FALSE	17	17	17	17	-0.162219
P0ACC3	ERPA	5	4	-0.222619	0.130479	0.548861	FALSE	14	12	14	12	0.538186
P76630	YGAZ	2	2	-0.222516	0.309172	0.725723	FALSE	6	6	6	6	-0.140347
P0A7L3	RPLT	13	10	-0.222415	0.0979142	0.49755	FALSE	32	34	32	34	-0.431743
P77307	FETB	3	3	-0.221873	0.174837	0.610314	FALSE	9	9	9	9	-0.146343
P37651	BCSZ	3	1	-0.221564	0.476997	0.815327	FALSE	4	5	4	5	-0.946951
P0AEK0	EXOX	4	3	-0.221282	0.284383	0.702816	FALSE	9	11	9	11	-1.00616
P39304	ULAD	1	1	-0.221179	0.400495	0.784782	FALSE	3	3	3	3	-0.125275
P27249	GLND	36	32	-0.220714	0.0135212	0.240118	FALSE	99	100	99	100	-0.19862
P64536	YEIS	1	1	-0.220475	0.446299	0.807037	FALSE	3	3	3	3	-0.125275
P06993	MALT	31	26	-0.220295	0.0367656	0.345498	FALSE	78	76	78	76	-0.0504851
P76193	YNHG	12	9	-0.220122	0.131332	0.548861	FALSE	31	28	31	28	0.307005
P0A7U7	RPST	13	12	-0.219757	0.115808	0.523017	FALSE	36	37	36	37	-0.272957
P0A776	RPPH	4	4	-0.218519	0.1743	0.610314	FALSE	11	11	11	11	-0.180485
P60624	RPLX	20	20	-0.2184	0.0542595	0.394684	FALSE	58	58	58	58	-0.15496
P32157	YIIM	11	9	-0.21839	0.0445459	0.366712	FALSE	30	29	30	29	0.0103931
P37679	SGBU	1	1	-0.218327	0.39424	0.778455	FALSE	3	3	3	3	-0.125275
P76402	YEGP	3	3	-0.21797	0.211049	0.638831	FALSE	9	9	9	9	-0.146343
P39177	USPG	11	10	-0.217708	0.0994474	0.49755	FALSE	32	30	32	30	0.143503
P0AFJ7	PITA	12	8	-0.217109	0.112461	0.513602	FALSE	29	25	29	25	0.526164
P0AGI8	TRKA	18	15	-0.216963	0.0865118	0.477233	FALSE	45	44	45	44	-0.0567524
P0AF28	NARL	13	12	-0.216678	0.0393599	0.347095	FALSE	37	37	37	37	-0.156663
P0C0K3	SRKA	15	12	-0.216548	0.0845167	0.476215	FALSE	37	40	37	40	-0.495312
P00961	GLYS	73	63	-0.216257	0.00173332	0.0978079	FALSE	196	198	196	198	-0.205043
P78055	FSAA	7	5	-0.216178	0.0888658	0.481746	FALSE	15	17	15	17	-0.706531
P24251	CRL	11	10	-0.215859	0.111332	0.513602	FALSE	30	30	30	30	-0.155785
P76269	YEBQ	1	1	-0.215752	0.5112	0.836117	FALSE	2	3	2	3	-1.42223
P64499	YEBO	2	2	-0.21558	0.267396	0.687857	FALSE	6	5	6	5	0.533884
P31068	FLIH	1	1	-0.215515	0.553855	0.854509	FALSE	3	2	3	2	1.19571
P0ADT2	YGIB	7	5	-0.215486	0.324219	0.735564	FALSE	16	17	16	17	-0.406972
P69801	MANY	2	2	-0.215256	0.363976	0.760129	FALSE	6	6	6	6	-0.140347
P77360	YPHC	4	2	-0.215154	0.397038	0.78163	FALSE	6	10	6	10	-2.20364
P76220	YDJY	10	8	-0.213594	0.123931	0.540943	FALSE	25	25	25	25	-0.174907
P0ADA3	NLPD	6	6	-0.213437	0.142851	0.569415	FALSE	18	17	18	17	0.0927573
P0AB20	HSPQ	1	1	-0.213223	0.390375	0.776672	FALSE	3	3	3	3	-0.125275
P76577	PBPC	2	1	-0.211351	0.440694	0.802887	FALSE	5	4	5	4	0.65948
P0A9T8	YBBA	6	6	-0.210857	0.0951197	0.494212	FALSE	18	18	18	18	-0.15295
P0A6J5	DADA	14	10	-0.208704	0.159583	0.589566	FALSE	36	34	36	34	0.110508
P0DSF3	MGTT	1	1	-0.208685	0.609736	0.87912	FALSE	3	3	3	3	-0.125275
P18956	GGT	17	12	-0.208556	0.145487	0.570457	FALSE	38	41	38	41	-0.480734
P00914	PHRB	12	8	-0.208007	0.100803	0.49755	FALSE	25	28	25	28	-0.63592
P68699	ATPE	2	1	-0.207967	0.475311	0.815327	FALSE	4	3	4	3	0.884737
P60720	LIPB	8	6	-0.207617	0.153412	0.579331	FALSE	18	20	18	20	-0.581451
P64581	YQJD	5	4	-0.207557	0.18896	0.628279	FALSE	13	12	13	12	0.186915
P02930	TOLC	20	15	-0.207299	0.0456326	0.373028	FALSE	51	48	51	48	0.124288
P08178	PURM	17	17	-0.207252	0.105535	0.505486	FALSE	46	47	46	47	-0.250015
P0A8L1	SERS	42	35	-0.207246	0.00672158	0.180292	FALSE	111	112	111	112	-0.197473
P37025	THPR	3	2	-0.206561	0.487881	0.822721	FALSE	7	7	7	7	-0.151347
P09126	HEMD	10	9	-0.205881	0.0590281	0.411411	FALSE	30	27	30	27	0.299873
P22259	PCKA	49	45	-0.205755	0.0336942	0.333702	FALSE	140	134	140	134	0.0516161
P0AFY2	SANA	4	3	-0.204998	0.344372	0.75074	FALSE	11	9	11	9	0.679331
P76440	PRET	15	12	-0.204661	0.0515688	0.38997	FALSE	37	36	37	36	-0.0483488
P0A800	RPOZ	10	8	-0.204025	0.0679152	0.432875	FALSE	25	24	25	24	0.0232072
P37666	GHRB	16	14	-0.203129	0.0379783	0.345498	FALSE	45	42	45	42	0.156679
P69828	GATA	13	12	-0.202959	0.0733782	0.446688	FALSE	36	36	36	36	-0.168671
P0A7D7	PURC	23	22	-0.202767	0.216065	0.642307	FALSE	65	66	65	66	-0.226861
P76116	YNCE	21	18	-0.202197	0.305208	0.720286	FALSE	54	55	54	55	-0.244336
P36566	CMOM	8	6	-0.201672	0.098768	0.49755	FALSE	20	18	20	18	0.327032
P0AC86	GLGP	24	21	-0.201498	0.0253051	0.303073	FALSE	65	65	65	65	-0.140883
P33343	YEHD	3	2	-0.201218	0.453745	0.808802	FALSE	7	8	7	8	-0.666049
P0ACY9	YEBG	3	2	-0.200947	0.515094	0.83677	FALSE	6	7	6	7	-0.684636
P67660	YHAJ	12	11	-0.200612	0.0325473	0.333178	FALSE	34	31	34	31	0.261141
P21338	RNA	16	14	-0.199782	0.0619654	0.420928	FALSE	43	44	43	44	-0.239029
P0ABT2	DPS	27	24	-0.199711	0.0948725	0.494212	FALSE	75	73	75	73	-0.0161135
P38521	YGGL	8	6	-0.199171	0.287719	0.704256	FALSE	22	18	22	18	0.747985
P0A6K3	DEF	13	9	-0.198705	0.0634101	0.421973	FALSE	32	31	32	31	0.00325329
P0A8T1	PRMA	8	8	-0.198337	0.0852945	0.476613	FALSE	24	23	24	23	0.023362
P0A9Y6	CSPC	5	5	-0.198317	0.269048	0.689352	FALSE	15	15	15	15	-0.151575
P0ADT5	YGIC	24	19	-0.198071	0.0254825	0.303784	FALSE	60	59	60	59	-0.0863917
P37596	NORW	1	1	-0.197907	0.607455	0.87912	FALSE	3	3	3	3	-0.125275
P0A7Y4	RNHA	5	5	-0.197337	0.14395	0.570457	FALSE	15	15	15	15	-0.151575
P0A6G3	PNCC	5	4	-0.197131	0.227226	0.657233	FALSE	12	15	12	15	-1.10573
P08202	ARAA	3	2	-0.196986	0.333457	0.744182	FALSE	6	6	6	6	-0.189239
P39325	YTFQ	3	2	-0.196919	0.305428	0.720286	FALSE	6	8	6	8	-1.2986
P0A890	TUSA	2	1	-0.196776	0.610632	0.879405	FALSE	6	3	6	3	2.58559
P28304	QORA	14	13	-0.196527	0.0391558	0.347095	FALSE	40	40	40	40	-0.165264
P0ADZ4	RPSO	8	8	-0.196485	0.114269	0.520781	FALSE	24	24	24	24	-0.154708
P76093	YNBD	1	1	-0.195763	0.54502	0.850782	FALSE	3	2	3	2	1.31253
P27859	TATD	11	8	-0.19558	0.0803899	0.463385	FALSE	24	26	24	26	-0.497916
P0A9C5	GLNA	45	36	-0.195498	0.0214149	0.279787	FALSE	118	115	118	115	-0.0340677
P0AAS7	YBCJ	5	4	-0.195102	0.26973	0.69002	FALSE	13	15	13	15	-0.75446
P0A7F6	SPED	20	15	-0.19499	0.0830791	0.471209	FALSE	51	47	51	47	0.222214
P0ACC1	PRMC	6	4	-0.193713	0.214821	0.642307	FALSE	15	15	15	15	-0.160392
P0AFC7	NUOB	14	13	-0.193516	0.148803	0.576191	FALSE	40	38	40	38	0.0913306
P0AFM2	PROX	20	17	-0.193425	0.0417808	0.358618	FALSE	56	54	56	54	0.0130225
P0AEW9	FRUK	16	14	-0.193053	0.13092	0.548861	FALSE	45	43	45	43	0.052226
P0A752	NADD	5	3	-0.193049	0.511863	0.836117	FALSE	8	10	8	10	-1.03442
P11557	DAMX	13	11	-0.192112	0.0727635	0.446217	FALSE	36	34	36	34	0.104514
P39401	MDOB	28	22	-0.191969	0.0411117	0.35644	FALSE	68	66	68	66	-0.00649901
P0A7E5	PYRG	53	49	-0.191278	0.0261372	0.307406	FALSE	150	151	150	151	-0.186366
P20083	PARE	26	18	-0.190949	0.0322382	0.333178	FALSE	59	58	59	58	-0.0669591
P0A9D8	DAPD	29	25	-0.190012	0.0328301	0.333178	FALSE	77	76	77	76	-0.102139
P67910	HLDD	32	30	-0.189218	0.0133958	0.239542	FALSE	94	92	94	92	-0.0620237
P36655	DSBD	8	7	-0.188844	0.13162	0.548861	FALSE	20	20	20	20	-0.163423
P0ADA5	YAJG	9	6	-0.188325	0.158511	0.587136	FALSE	19	20	19	20	-0.351668
P64490	YOAC	2	2	-0.188216	0.42804	0.795814	FALSE	6	6	6	6	-0.140347
P0AC51	ZUR	7	6	-0.18787	0.153536	0.579331	FALSE	19	20	19	20	-0.391644
P0A9M5	GPT	11	10	-0.18751	0.103898	0.501005	FALSE	31	33	31	33	-0.437437
P76594	PATZ	12	5	-0.187381	0.242022	0.670745	FALSE	17	26	17	26	-2.04649
P0AFI7	PDXH	12	11	-0.186924	0.126061	0.54103	FALSE	33	33	33	33	-0.148042
P64517	YODC	5	2	-0.186902	0.331846	0.743693	FALSE	9	7	9	7	0.954269
P76035	YCIW	10	10	-0.186816	0.0933519	0.493596	FALSE	27	28	27	28	-0.29679
P33219	YEBF	5	3	-0.186645	0.433023	0.798003	FALSE	9	12	9	12	-1.38999
P77265	MDLA	8	5	-0.186291	0.211719	0.639878	FALSE	21	18	21	18	0.547844
P69931	HDA	12	9	-0.185247	0.093324	0.493596	FALSE	31	33	31	33	-0.429868
P06715	GOR	29	26	-0.185188	0.0309904	0.325733	FALSE	77	81	77	81	-0.374112
P77173	ZIPA	11	7	-0.184976	0.185848	0.625466	FALSE	25	26	25	26	-0.324144
P32053	INTA	10	9	-0.184704	0.155756	0.581262	FALSE	30	25	30	25	0.6617
P0AFY8	SEQA	14	12	-0.184288	0.0525783	0.390171	FALSE	37	34	37	34	0.245385
P32099	LPLA	13	9	-0.183271	0.069553	0.438968	FALSE	31	34	31	34	-0.56941
P32703	YJCE	9	8	-0.182903	0.185798	0.625466	FALSE	25	24	25	24	0.0564169
P04968	ILVA	21	16	-0.182897	0.103135	0.500426	FALSE	48	52	48	52	-0.521783
P50465	NEI	6	4	-0.182752	0.217013	0.642307	FALSE	14	13	14	13	0.158311
P24202	MRR	18	16	-0.182554	0.0522753	0.390171	FALSE	48	49	48	49	-0.230997
Q46868	UBIK	7	5	-0.182292	0.151953	0.579258	FALSE	16	15	16	15	0.157235
P75809	YBJI	8	7	-0.18166	0.175525	0.610314	FALSE	20	21	20	21	-0.374762
P22256	GABT	18	15	-0.181526	0.0801688	0.463385	FALSE	49	47	49	47	0.0486601
P0A8Y5	YIDA	18	17	-0.181146	0.0466785	0.376377	FALSE	53	51	53	51	0.0207542
P02358	RPSF	23	19	-0.181055	0.144174	0.570457	FALSE	59	60	59	60	-0.22283
P21499	RNR	58	46	-0.181036	0.0428748	0.361976	FALSE	151	152	151	152	-0.187347
P0CK95	YGHJ	54	47	-0.180813	0.204672	0.634976	FALSE	147	147	147	147	-0.155353
P46144	YEDJ	3	3	-0.180395	0.342225	0.750725	FALSE	9	9	9	9	-0.146343
P0A8Y1	YJJG	7	6	-0.180198	0.349727	0.753683	FALSE	18	19	18	19	-0.360136
P0ABU5	ELBB	13	10	-0.18013	0.0942105	0.494078	FALSE	34	33	34	33	-0.0247209
P46853	YHHX	23	20	-0.180027	0.107004	0.506847	FALSE	58	61	58	61	-0.379865
P02413	RPLO	19	15	-0.179965	0.0725769	0.446217	FALSE	48	46	48	46	0.0419869
P0AD21	YEJG	1	1	-0.179448	0.570638	0.866966	FALSE	3	3	3	3	-0.125275
P69922	FUCI	5	4	-0.179316	0.336396	0.746741	FALSE	11	13	11	13	-0.847134
P0ADB7	ECNB	1	1	-0.179087	0.606728	0.87912	FALSE	3	3	3	3	-0.125275
P75825	HCP	7	6	-0.178738	0.400482	0.784782	FALSE	18	16	18	16	0.395091
P13029	KATG	76	65	-0.178429	0.0248206	0.302043	FALSE	208	203	208	203	-0.0473282
P0ACD8	HYAB	28	24	-0.177929	0.191466	0.628279	FALSE	73	73	73	73	-0.137845
P0A7M2	RPMB	10	9	-0.177668	0.248821	0.676219	FALSE	30	26	30	26	0.477221
P66817	DIAA	6	4	-0.177513	0.274254	0.690744	FALSE	16	13	16	13	0.754552
P31120	GLMM	31	29	-0.177265	0.0229368	0.289521	FALSE	89	88	89	88	-0.103795
P75818	YBJP	7	6	-0.176923	0.124956	0.54103	FALSE	21	19	21	19	0.287235
P75745	PXPC	9	7	-0.176916	0.18413	0.625466	FALSE	25	23	25	23	0.220929
P0AAJ3	FDNH	12	11	-0.176807	0.179321	0.617316	FALSE	31	35	31	35	-0.698612
P76257	YOAA	7	5	-0.176503	0.256353	0.681751	FALSE	16	14	16	14	0.439906
Q46836	PPPA	3	2	-0.176442	0.355431	0.755951	FALSE	6	6	6	6	-0.0652678
P0A7P5	RPMH	5	3	-0.175864	0.261988	0.682405	FALSE	11	9	11	9	0.682274
P37745	RFBC	11	9	-0.175538	0.129213	0.548144	FALSE	29	28	29	28	-0.00288786
P68066	GRCA	19	18	-0.174188	0.162055	0.595783	FALSE	56	54	56	54	0.0130225
P0AFZ1	SSEB	6	4	-0.173615	0.259003	0.682405	FALSE	18	13	18	13	1.26935
P33934	NAPH	1	1	-0.1736	0.628033	0.884675	FALSE	3	3	3	3	-0.125275
P60061	ADIC	1	1	-0.173407	0.533347	0.846192	FALSE	3	3	3	3	-0.125275
P67087	RSMI	17	16	-0.173131	0.0809585	0.464295	FALSE	49	48	49	48	-0.0504053
P04983	RBSA	9	8	-0.172899	0.199923	0.631227	FALSE	23	25	23	25	-0.536449
P0ADC6	LPTG	7	7	-0.17277	0.236244	0.669034	FALSE	21	21	21	21	-0.153949
P39380	KPTA	2	2	-0.172197	0.388463	0.776488	FALSE	6	5	6	5	0.620959
P0AF08	MRP	15	14	-0.171985	0.126217	0.54103	FALSE	40	42	40	42	-0.357907
P37649	PDEK	19	16	-0.17194	0.0801122	0.463385	FALSE	48	46	48	46	0.0499723
P61887	RFFH	8	7	-0.171692	0.163455	0.59763	FALSE	21	22	21	22	-0.348305
P37691	YIBQ	11	7	-0.171663	0.188913	0.628279	FALSE	22	20	22	20	0.256419
P0AEI6	NUDJ	8	6	-0.171643	0.154573	0.580594	FALSE	22	19	22	19	0.513268
P16681	YJDN	3	1	-0.17132	0.501758	0.833886	FALSE	4	5	4	5	-0.868415
P19926	AGP	16	11	-0.171155	0.208361	0.637967	FALSE	38	37	38	37	-0.013276
P0A794	PDXJ	16	14	-0.170811	0.0708317	0.441626	FALSE	45	40	45	40	0.385408
P60664	HISF	14	10	-0.170198	0.206081	0.636721	FALSE	35	33	35	33	0.11315
P75867	YCBZ	19	11	-0.169941	0.112256	0.513602	FALSE	44	40	44	40	0.293624
P0ABC9	BETT	3	2	-0.169083	0.436118	0.799917	FALSE	7	6	7	6	0.462464
P37095	PEPB	43	39	-0.168927	0.0173378	0.261981	FALSE	118	121	118	121	-0.265815
P0A912	PAL	9	4	-0.168194	0.327615	0.739359	FALSE	14	13	14	13	0.197947
P0AFK9	POTD	30	30	-0.167977	0.0249846	0.302043	FALSE	87	88	87	88	-0.209232
P0A8K1	PSD	14	11	-0.166974	0.100009	0.49755	FALSE	35	35	35	35	-0.169849
P27832	WECD	6	6	-0.166438	0.210139	0.638831	FALSE	14	16	14	16	-0.74021
P0AEH5	ELAB	6	4	-0.166122	0.491564	0.824555	FALSE	15	11	15	11	1.19741
P0A738	MOAC	13	13	-0.166032	0.286174	0.703146	FALSE	37	35	37	35	0.1223
P0ABR9	MHPB	1	1	-0.165572	0.86433	0.969282	FALSE	3	2	3	2	1.19571
P30749	MOAE	8	8	-0.165487	0.123369	0.540943	FALSE	23	22	23	22	0.0686544
P10378	ENTE	22	15	-0.165327	0.41087	0.792614	FALSE	50	51	50	51	-0.258746
P21165	PEPQ	19	17	-0.165053	0.0797556	0.463385	FALSE	55	53	55	53	0.0225259
P0ACR7	YFER	4	1	-0.163814	0.572939	0.867004	FALSE	6	9	6	9	-1.78703
P0A6A0	UBIB	18	16	-0.163667	0.0595947	0.411411	FALSE	51	49	51	49	0.0402255
P76007	CVRA	4	3	-0.163571	0.296087	0.710553	FALSE	11	10	11	10	0.213778
P37326	INTS	9	8	-0.162854	0.145932	0.570457	FALSE	25	24	25	24	0.0311693
P55135	RLMD	15	13	-0.162719	0.07924	0.463385	FALSE	41	39	41	39	0.0815427
P37128	NUDK	9	7	-0.162415	0.167854	0.604511	FALSE	23	24	23	24	-0.327643
P31122	SOTB	1	1	-0.161987	0.518891	0.839225	FALSE	3	3	3	3	-0.125275
P23882	FMT	20	16	-0.161651	0.0527665	0.390442	FALSE	54	50	54	50	0.184546
P0A832	SMPB	9	6	-0.161496	0.234535	0.669034	FALSE	20	23	20	23	-0.784561
P75876	RLMI	18	14	-0.161311	0.0783293	0.463385	FALSE	48	43	48	43	0.348913
P24200	MCRA	2	1	-0.161085	0.676144	0.905864	FALSE	4	4	4	4	-0.15986
P04805	GLTX	55	49	-0.161013	0.0149897	0.249022	FALSE	152	150	152	150	-0.0974426
P00861	LYSA	8	4	-0.160772	0.311936	0.726966	FALSE	17	14	17	14	0.674651
P30748	MOAD	3	3	-0.160607	0.437897	0.799917	FALSE	9	7	9	7	0.847553
P0AFA2	NARX	12	9	-0.160517	0.367148	0.76335	FALSE	30	29	30	29	-0.0221904
P33355	YEHS	9	7	-0.160495	0.443143	0.804576	FALSE	24	22	24	22	0.252339
P14176	PROW	6	5	-0.16014	0.26181	0.682405	FALSE	17	14	17	14	0.69754
P63417	YHBS	9	9	-0.159833	0.134652	0.552998	FALSE	26	27	26	27	-0.32019
P75828	YBJD	16	15	-0.159497	0.268548	0.688757	FALSE	42	45	42	45	-0.46424
P09147	GALE	25	23	-0.159391	0.0362536	0.343209	FALSE	70	68	70	68	-0.0167253
P61714	RIBE	13	12	-0.159297	0.353599	0.755951	FALSE	38	37	38	37	-0.0335252
P69831	GATC	6	6	-0.159269	0.294449	0.709266	FALSE	18	18	18	18	-0.15295
P05825	FEPA	17	7	-0.1591	0.462228	0.811895	FALSE	30	28	30	28	0.127989
P0AFV4	MEPS	5	3	-0.15801	0.511175	0.836117	FALSE	9	8	9	8	0.313965
P39356	YJHU	15	15	-0.157768	0.0645117	0.423769	FALSE	43	41	43	41	0.064796
P24255	RPON	20	15	-0.157027	0.111719	0.513602	FALSE	51	45	51	45	0.42781
P0AFZ7	TRKH	1	1	-0.156898	0.603194	0.87912	FALSE	3	3	3	3	-0.125275
P08244	PYRF	24	21	-0.156888	0.0443855	0.366712	FALSE	67	63	67	63	0.126925
P0AFU0	YEJB	3	2	-0.156241	0.482643	0.817132	FALSE	8	7	8	7	0.389179
P42597	YGJP	3	3	-0.156183	0.413619	0.792614	FALSE	9	8	9	8	0.333553
P0A903	BAMC	10	10	-0.156123	0.228316	0.658357	FALSE	29	28	29	28	0.0051894
P77718	THII	28	24	-0.156087	0.0619858	0.420928	FALSE	76	78	76	78	-0.266968
P15723	DGT	17	14	-0.155575	0.146867	0.571598	FALSE	46	42	46	42	0.260661
P42599	YGJR	5	5	-0.155222	0.220641	0.647552	FALSE	15	15	15	15	-0.151575
P0ADV5	YHBW	10	9	-0.155081	0.1152	0.523017	FALSE	27	24	27	24	0.385267
P39165	YCHO	2	2	-0.154719	0.390431	0.776672	FALSE	6	5	6	5	0.620959
P64602	MLAB	5	4	-0.15467	0.45355	0.808802	FALSE	13	11	13	11	0.548567
P09127	HEMX	25	20	-0.154294	0.0626642	0.421174	FALSE	67	62	67	62	0.198499
P0ADK0	YIAF	13	12	-0.153818	0.116384	0.523017	FALSE	36	37	36	37	-0.277597
P0AG59	RPSN	14	10	-0.153712	0.306922	0.722417	FALSE	34	33	34	33	-0.0358216
P11458	NADA	4	4	-0.153616	0.434699	0.799535	FALSE	12	11	12	11	0.243253
P68398	TADA	5	5	-0.153565	0.240088	0.66997	FALSE	13	13	13	13	-0.115703
P0AC13	FOLP	20	20	-0.153333	0.0644908	0.423769	FALSE	60	57	60	57	0.0825648
P21888	CYSS	35	31	-0.15321	0.0336889	0.333702	FALSE	95	93	95	93	-0.0453718
P0ADN2	YIFE	14	13	-0.153158	0.0951958	0.494212	FALSE	39	39	39	39	-0.143821
P0A8P8	XERD	7	6	-0.15268	0.322199	0.733564	FALSE	18	18	18	18	-0.123705
P0AAN3	HYPB	16	14	-0.15241	0.122228	0.539373	FALSE	46	45	46	45	-0.0597344
P23890	CADC	6	5	-0.152094	0.262225	0.682405	FALSE	17	16	17	16	0.098778
P11988	BGLB	1	1	-0.151556	0.58119	0.868309	FALSE	3	3	3	3	-0.125275
P42596	RLMG	12	12	-0.151491	0.122526	0.539373	FALSE	35	35	35	35	-0.160265
P62707	GPMA	32	27	-0.151457	0.106444	0.506644	FALSE	86	82	86	82	0.0570373
P32680	YJAG	11	7	-0.151394	0.238253	0.669034	FALSE	26	25	26	25	0.0417847
P77136	YQEK	1	1	-0.151389	0.740746	0.932091	FALSE	3	2	3	2	1.19571
P0A8Q0	FRDC	4	4	-0.151	0.426481	0.795814	FALSE	12	12	12	12	-0.149565
P0ABE2	BOLA	3	3	-0.150626	0.550785	0.853818	FALSE	9	9	9	9	-0.146343
P0AE26	ARAH	1	1	-0.150547	0.693673	0.915534	FALSE	3	2	3	2	1.31253
P0ACY3	YEAG	33	24	-0.150032	0.121008	0.535387	FALSE	81	75	81	75	0.216525
P0AC19	FOLX	7	6	-0.149695	0.373791	0.767554	FALSE	19	19	19	19	-0.146343
P0C8J6	GATY	19	19	-0.149488	0.122635	0.539373	FALSE	55	56	55	56	-0.23507
P0AFK0	PMBA	38	34	-0.14907	0.0537877	0.394597	FALSE	101	103	101	103	-0.248991
P24555	PTRB	12	9	-0.148979	0.237731	0.669034	FALSE	32	31	32	31	-0.00458923
P05523	MUTM	10	9	-0.14873	0.141562	0.567207	FALSE	28	28	28	28	-0.148405
P32144	CSQR	12	9	-0.148632	0.241333	0.670745	FALSE	29	30	29	30	-0.302686
P0A6N8	YEIP	12	9	-0.148477	0.151012	0.579258	FALSE	28	28	28	28	-0.174602
P0A821	SELA	28	27	-0.147952	0.206364	0.636721	FALSE	78	80	78	80	-0.262033
P06282	CDH	12	10	-0.147776	0.20178	0.631276	FALSE	32	28	32	28	0.489178
P0A9X4	MREB	30	26	-0.147756	0.112494	0.513602	FALSE	84	83	84	83	-0.0943723
P0A6T3	GALK	14	13	-0.147625	0.0993467	0.49755	FALSE	40	37	40	37	0.201142
P0AA99	YAFK	5	3	-0.147176	0.343092	0.75074	FALSE	11	9	11	9	0.734013
P0A7I7	RIBA	12	11	-0.147169	0.107865	0.506847	FALSE	35	34	35	34	-0.0244959
P27128	RFAI	10	7	-0.147102	0.202114	0.631276	FALSE	26	22	26	22	0.584936
P24240	ASCB	3	3	-0.147052	0.462083	0.811895	FALSE	8	8	8	8	-0.129378
P0A873	TRMD	10	8	-0.146849	0.187704	0.627712	FALSE	25	24	25	24	0.043997
P39286	RSGA	10	10	-0.14661	0.21661	0.642307	FALSE	29	30	29	30	-0.303269
P28903	NRDD	37	30	-0.146382	0.0717842	0.444337	FALSE	94	97	94	97	-0.288257
P09053	AVTA	11	9	-0.146199	0.204118	0.634789	FALSE	28	28	28	28	-0.181758
P0A9K7	PHOU	12	11	-0.146166	0.136406	0.555376	FALSE	34	34	34	34	-0.145402
P0A9P4	TRXB	28	26	-0.145685	0.0478904	0.376747	FALSE	78	78	78	78	-0.15156
P33913	YEJA	13	11	-0.144473	0.13344	0.551537	FALSE	29	33	29	33	-0.727536
P33224	AIDB	7	5	-0.144422	0.499715	0.833398	FALSE	16	16	16	16	-0.113149
P0A6U8	GLGA	15	14	-0.144221	0.135009	0.55358	FALSE	42	43	42	43	-0.263027
P0AFB1	NLPI	6	4	-0.144146	0.329223	0.741191	FALSE	12	16	12	16	-1.35251
P12008	AROC	13	12	-0.143852	0.19438	0.628975	FALSE	35	31	35	31	0.392737
P64564	YGGT	4	4	-0.143772	0.54066	0.850782	FALSE	12	12	12	12	-0.149565
P0AFL3	PPIA	10	10	-0.14374	0.477569	0.815327	FALSE	29	28	29	28	0.0150312
P75849	GLOC	10	9	-0.143298	0.266866	0.687369	FALSE	29	28	29	28	0.00319552
P0AFJ5	PHOB	2	2	-0.143102	0.504819	0.835163	FALSE	5	5	5	5	-0.113719
P64636	YRFG	10	7	-0.14309	0.305457	0.720286	FALSE	23	24	23	24	-0.324622
P15288	PEPD	34	33	-0.142892	0.048699	0.379647	FALSE	99	99	99	99	-0.160947
P13016	AMPD	8	7	-0.142194	0.29313	0.708766	FALSE	19	22	19	22	-0.79663
P76316	DCYD	11	10	-0.142024	0.149397	0.577625	FALSE	30	32	30	32	-0.442254
P16692	PHNP	1	1	-0.141952	0.658433	0.902443	FALSE	2	3	2	3	-1.42223
P52076	QSEB	9	8	-0.141915	0.220969	0.647552	FALSE	25	26	25	26	-0.321356
P36938	PGM	40	31	-0.141771	0.153208	0.579331	FALSE	102	103	102	103	-0.188417
P76237	DGCJ	5	5	-0.141744	0.358171	0.757216	FALSE	15	13	15	13	0.467209
P60869	YBJL	5	5	-0.141705	0.34564	0.751074	FALSE	15	14	15	14	0.164743
P0AEZ1	METF	7	2	-0.141648	0.558187	0.85819	FALSE	12	8	12	8	1.59504
P64588	YQJI	10	8	-0.141504	0.187479	0.627712	FALSE	24	27	24	27	-0.682036
P25666	HTRL	8	6	-0.141384	0.304614	0.720286	FALSE	19	18	19	18	0.0798032
P76280	YOBB	4	1	-0.141367	0.644512	0.893709	FALSE	3	6	3	6	-2.71827
P08395	SPPA	22	18	-0.141343	0.101723	0.497979	FALSE	58	56	58	56	0.00204215
P31551	CAID	3	3	-0.141189	0.473865	0.815327	FALSE	9	9	9	9	-0.146343
P0AB89	PURB	36	31	-0.140932	0.0497502	0.383553	FALSE	99	92	99	92	0.176579
P0ACD4	ISCU	15	14	-0.1409	0.277909	0.692755	FALSE	42	43	42	43	-0.25442
P45424	NANQ	3	2	-0.140618	0.568953	0.866383	FALSE	4	6	4	6	-1.66672
P0A9L8	PROC	20	14	-0.140126	0.151975	0.579258	FALSE	48	46	48	46	0.0443079
P0ABD8	ACCB	7	7	-0.140042	0.192123	0.628279	FALSE	21	20	21	20	0.0737151
P0A940	BAMA	37	27	-0.13998	0.0857997	0.476613	FALSE	91	84	91	84	0.213718
P77552	YDHQ	15	15	-0.139864	0.258614	0.682405	FALSE	45	44	45	44	-0.0499019
P24242	ASCG	7	6	-0.139707	0.2355	0.669034	FALSE	19	18	19	18	0.105434
P37330	GLCB	28	24	-0.139698	0.0693756	0.438924	FALSE	73	76	73	76	-0.335657
P33570	TKTB	35	24	-0.139575	0.112245	0.513602	FALSE	80	78	80	78	-0.0263279
P77272	MURP	1	1	-0.139218	0.74988	0.934028	FALSE	2	3	2	3	-1.42223
P42604	UXAA	5	2	-0.138957	0.546922	0.850782	FALSE	9	11	9	11	-0.972328
P10408	SECA	71	62	-0.13889	0.0328393	0.333178	FALSE	190	185	190	185	-0.0299509
P28246	BCR	1	1	-0.138661	0.570991	0.866966	FALSE	3	3	3	3	-0.125275
P0AEW4	CPDA	6	3	-0.138553	0.450367	0.808802	FALSE	15	12	15	12	0.84253
P0AFF6	NUSA	47	41	-0.138507	0.0516427	0.38997	FALSE	134	125	134	125	0.155537
P0ACI3	XYLR	5	4	-0.138431	0.412206	0.792614	FALSE	15	12	15	12	0.804592
P0A6P7	ENGB	10	9	-0.138089	0.16462	0.599569	FALSE	28	26	28	26	0.180477
P27896	NARQ	1	1	-0.137838	0.671071	0.902652	FALSE	3	3	3	3	-0.125275
P0ADY3	RPLN	12	10	-0.137815	0.203617	0.633995	FALSE	31	31	31	31	-0.16777
P60546	GMK	7	6	-0.137627	0.292922	0.708766	FALSE	19	19	19	19	-0.143062
P02359	RPSG	29	26	-0.137528	0.196143	0.628975	FALSE	76	78	76	78	-0.270391
P39451	ADHP	8	5	-0.137279	0.415183	0.792614	FALSE	18	17	18	17	0.100899
P0ABC7	HFLK	29	21	-0.136897	0.115573	0.523017	FALSE	73	67	73	67	0.257719
P00509	ASPC	39	33	-0.136838	0.107832	0.506847	FALSE	104	103	104	103	-0.112894
P15038	HELD	23	20	-0.136632	0.132059	0.548861	FALSE	63	62	63	62	-0.0822079
P0A6L2	DAPA	16	13	-0.136469	0.134145	0.552678	FALSE	43	41	43	41	0.064796
P76245	DGCP	11	5	-0.136418	0.454204	0.808802	FALSE	20	19	20	19	0.0487314
P76397	MDTA	10	10	-0.136333	0.229034	0.658954	FALSE	29	29	29	29	-0.155569
P69776	LPP	4	3	-0.136286	0.437532	0.799917	FALSE	9	9	9	9	-0.146343
P0A734	MINE	13	13	-0.136213	0.24148	0.670745	FALSE	37	39	37	39	-0.388352
P39288	QUEG	6	3	-0.136112	0.396365	0.780902	FALSE	11	12	11	12	-0.449338
P22106	ASNB	31	25	-0.136095	0.105612	0.505486	FALSE	76	83	76	83	-0.545985
P0AFT5	BTSR	9	8	-0.136055	0.234608	0.669034	FALSE	25	25	25	25	-0.156352
P06992	RSMA	14	5	-0.135729	0.343154	0.75074	FALSE	29	23	29	23	0.919473
P0ACG1	STPA	16	16	-0.135248	0.434576	0.799535	FALSE	47	45	47	45	0.0580644
P21866	KDPE	8	7	-0.13502	0.21806	0.643928	FALSE	22	21	22	21	0.0567243
P10371	HISA	8	5	-0.134954	0.409585	0.792614	FALSE	17	23	17	23	-1.48039
P76148	YNEG	4	3	-0.13469	0.463759	0.81292	FALSE	10	8	10	8	0.785369
P64596	DOLP	9	8	-0.134405	0.192898	0.628279	FALSE	24	23	24	23	0.046384
P0A9L5	PPIC	10	9	-0.134332	0.190636	0.628279	FALSE	28	27	28	27	0.0212014
P39830	YBAL	9	9	-0.134227	0.245341	0.670745	FALSE	27	25	27	25	0.207526
P31142	SSEA	14	14	-0.133739	0.154901	0.580596	FALSE	42	42	42	42	-0.157036
P0AFI5	PBPG	8	7	-0.132976	0.206965	0.636721	FALSE	21	20	21	20	0.0490046
P09831	GLTB	95	84	-0.132119	0.0884904	0.480723	FALSE	260	258	260	258	-0.113129
P0A6H5	HSLU	51	43	-0.131321	0.0793875	0.463385	FALSE	137	130	137	130	0.0827441
P0A7A7	PLSB	53	41	-0.131278	0.0732395	0.446688	FALSE	136	130	136	130	0.0524773
P36767	RDGC	29	22	-0.130948	0.19606	0.628975	FALSE	75	69	75	69	0.244439
P08394	RECB	16	13	-0.130588	0.210519	0.638831	FALSE	40	44	40	44	-0.579578
P0AB87	FUCA	1	1	-0.129896	0.590396	0.8728	FALSE	3	3	3	3	-0.125275
P0A7K2	RPLL	17	15	-0.129802	0.277253	0.69179	FALSE	43	45	43	45	-0.351345
P0A9W3	ETTA	46	42	-0.129564	0.0703402	0.441626	FALSE	128	131	128	131	-0.26194
P0A927	TSX	9	7	-0.129474	0.436326	0.799917	FALSE	22	24	22	24	-0.534621
P12282	MOEB	4	3	-0.12929	0.526804	0.841291	FALSE	9	10	9	10	-0.58077
P77499	SUFC	11	10	-0.128327	0.424095	0.794211	FALSE	30	30	30	30	-0.146854
P60422	RPLB	41	36	-0.12795	0.274771	0.690744	FALSE	109	108	109	108	-0.116343
P14081	SELB	40	31	-0.12785	0.0688867	0.437415	FALSE	107	100	107	100	0.159517
P0A825	GLYA	39	33	-0.127677	0.272924	0.690744	FALSE	108	101	108	101	0.165111
P0ACP7	PURR	21	15	-0.127031	0.201737	0.631276	FALSE	53	50	53	50	0.120694
P77211	CUSC	3	3	-0.126741	0.615899	0.882549	FALSE	8	9	8	9	-0.647552
P0ABQ2	GARR	7	6	-0.126169	0.34064	0.750341	FALSE	20	18	20	18	0.320476
P0AF43	YJBB	5	5	-0.126006	0.323629	0.734979	FALSE	14	14	14	14	-0.125633
P0ACS7	RPIR	5	5	-0.125969	0.349335	0.753683	FALSE	14	15	14	15	-0.45812
P37636	MDTE	15	15	-0.125956	0.376887	0.768547	FALSE	45	41	45	41	0.267518
P13001	BIOH	13	12	-0.125916	0.215669	0.642307	FALSE	35	35	35	35	-0.136338
P29745	PEPT	30	27	-0.12579	0.112314	0.513602	FALSE	83	78	83	78	0.1232
P0ACB2	HEMB	26	20	-0.125663	0.266939	0.687369	FALSE	62	73	62	73	-0.900051
P33599	NUOC	55	43	-0.125631	0.108508	0.50894	FALSE	142	128	142	128	0.32031
Q46810	MOCA	1	1	-0.125439	0.659392	0.902455	FALSE	3	3	3	3	-0.125275
P0A7W7	RPSH	12	11	-0.125382	0.27659	0.69179	FALSE	33	32	33	32	-0.0174148
P0A858	TPIA	35	29	-0.12525	0.258048	0.682405	FALSE	93	91	93	91	-0.0532406
P76576	YFGM	11	8	-0.125123	0.512209	0.836117	FALSE	25	24	25	24	0.0417527
P00582	POLA	72	64	-0.1251	0.0377106	0.345498	FALSE	194	197	194	197	-0.226904
P0C8J8	GATZ	39	33	-0.124792	0.244787	0.670745	FALSE	106	104	106	104	-0.0705032
P77748	YDIJ	27	17	-0.12479	0.257209	0.682405	FALSE	55	58	55	58	-0.373265
P77766	RNM	5	4	-0.124746	0.427829	0.795814	FALSE	13	13	13	13	-0.135676
P0A6F3	GLPK	32	22	-0.124167	0.349745	0.753683	FALSE	68	65	68	65	0.0440314
P45537	YHFK	3	1	-0.12402	0.645784	0.894801	FALSE	5	6	5	6	-0.799945
P37760	RFBD	13	10	-0.123622	0.195455	0.628975	FALSE	34	32	34	32	0.120169
P09148	GALT	10	9	-0.123486	0.240148	0.66997	FALSE	27	27	27	27	-0.155304
P11875	ARGS	56	43	-0.123482	0.0524301	0.390171	FALSE	137	134	137	134	-0.0588946
P0AAZ7	YCAR	5	4	-0.123443	0.532645	0.845598	FALSE	12	12	12	12	-0.149565
P0AA10	RPLM	22	19	-0.123426	0.272865	0.690744	FALSE	61	61	61	61	-0.159126
Q46829	BGLA	30	26	-0.123199	0.272374	0.690744	FALSE	80	77	80	77	0.0305604
P32664	NUDC	15	12	-0.123089	0.248954	0.676219	FALSE	40	38	40	38	0.0913306
P68919	RPLY	15	11	-0.122251	0.331659	0.743693	FALSE	37	36	37	36	-0.0279312
P77596	YAGF	4	3	-0.12221	0.426899	0.795814	FALSE	10	10	10	10	-0.147784
P08200	ICD	49	41	-0.121923	0.0877535	0.47874	FALSE	132	126	132	126	0.0590452
Q46796	YGEP	1	1	-0.121833	0.626847	0.884379	FALSE	3	3	3	3	-0.125275
P27830	RFFG	16	14	-0.121693	0.166572	0.603025	FALSE	46	43	46	43	0.148989
P27300	LPXK	10	5	-0.121548	0.414627	0.792614	FALSE	21	23	21	23	-0.544187
P00550	MTLA	18	15	-0.121375	0.175573	0.610314	FALSE	48	53	48	53	-0.608019
P0AG24	SPOT	27	22	-0.121169	0.12018	0.53356	FALSE	70	70	70	70	-0.138465
P0AE45	PAEA	5	5	-0.120677	0.47686	0.815327	FALSE	14	14	14	14	-0.160265
P12281	MOEA	18	16	-0.120623	0.195314	0.628975	FALSE	51	48	51	48	0.107711
P75800	PDEI	6	5	-0.120611	0.627244	0.884379	FALSE	13	15	13	15	-0.770811
P0A6X3	HFQ	8	8	-0.120588	0.700802	0.918093	FALSE	22	23	22	23	-0.345739
P0A6J8	DDLA	26	23	-0.120541	0.112141	0.513602	FALSE	73	71	73	71	-0.0273928
P0AES4	GYRA	72	60	-0.120369	0.0479895	0.376747	FALSE	202	185	202	185	0.25014
P45552	YHFZ	7	7	-0.120213	0.310882	0.726966	FALSE	20	20	20	20	-0.16194
P69428	TATA	4	4	-0.120183	0.469734	0.815211	FALSE	12	12	12	12	-0.149565
P0AG63	RPSQ	7	4	-0.119933	0.477897	0.815327	FALSE	17	14	17	14	0.69754
P20966	FRUA	16	13	-0.11989	0.272924	0.690744	FALSE	41	40	41	40	-0.0456357
P31680	DJLA	11	8	-0.119888	0.277253	0.69179	FALSE	25	26	25	26	-0.320001
P31554	LPTD	21	13	-0.119853	0.278891	0.69453	FALSE	49	46	49	46	0.144304
P0A884	THYA	16	14	-0.119749	0.289844	0.707439	FALSE	41	43	41	43	-0.372992
P0AGK8	ISCR	5	4	-0.119711	0.495385	0.827785	FALSE	15	13	15	13	0.479848
P69805	MANZ	13	9	-0.119587	0.321584	0.733236	FALSE	31	29	31	29	0.164711
P13445	RPOS	18	13	-0.119461	0.448481	0.808802	FALSE	41	47	41	47	-0.784561
P0AEB0	CYSW	2	2	-0.118829	0.526991	0.841291	FALSE	6	5	6	5	0.563298
P0AES2	GUDD	9	7	-0.11882	0.354713	0.755951	FALSE	23	19	23	19	0.696317
P0AB52	YCHN	6	5	-0.118567	0.473787	0.815327	FALSE	15	15	15	15	-0.142734
P69924	NRDB	22	19	-0.118203	0.215029	0.642307	FALSE	57	58	57	58	-0.226078
P13458	SBCC	18	12	-0.118177	0.457877	0.81089	FALSE	44	42	44	42	0.0745614
P52132;P77206	YFJQ;YAFZ	1	1	-0.117958	0.765719	0.938346	FALSE	3	3	3	3	-0.125275
P76536	YFEX	26	24	-0.117789	0.150742	0.579258	FALSE	73	72	73	72	-0.0928608
P0A7C2	LEXA	11	10	-0.117702	0.256224	0.681751	FALSE	30	31	30	31	-0.283745
P21345	GLTP	2	2	-0.117504	0.641817	0.89231	FALSE	6	6	6	6	-0.140347
P06129	BTUB	22	16	-0.117359	0.262892	0.682405	FALSE	54	51	54	51	0.0889102
P42620	YQJG	17	13	-0.117292	0.369529	0.764901	FALSE	43	43	43	43	-0.146161
P0AE22	APHA	6	4	-0.117173	0.421481	0.794211	FALSE	14	16	14	16	-0.7009
P0A993	FBP	22	20	-0.116995	0.183993	0.625466	FALSE	64	61	64	61	0.0640314
P10121	FTSY	31	28	-0.116868	0.0969056	0.49755	FALSE	86	87	86	87	-0.203086
P27838	CYAY	5	5	-0.116574	0.47946	0.815327	FALSE	14	14	14	14	-0.16469
P16684	PHNF	1	1	-0.116561	0.741527	0.932091	FALSE	3	3	3	3	-0.125275
P37746	RFBX	4	3	-0.116526	0.523325	0.839225	FALSE	9	10	9	10	-0.58077
P23305	YIGA	11	8	-0.116402	0.280293	0.697348	FALSE	28	25	28	25	0.359066
P39411	YJJX	7	7	-0.116381	0.462634	0.812054	FALSE	20	20	20	20	-0.15188
P0A6E6	ATPC	8	6	-0.116291	0.507372	0.836066	FALSE	19	19	19	19	-0.146343
P0A7J0	RIBB	14	11	-0.116181	0.323676	0.734979	FALSE	34	33	34	33	-0.0156537
P27294	INAA	5	4	-0.115967	0.564239	0.862776	FALSE	11	12	11	12	-0.489832
P76389	YEGH	5	4	-0.115938	0.378725	0.771533	FALSE	12	12	12	12	-0.149565
P04152	UMUC	1	1	-0.115881	0.811573	0.951881	FALSE	3	3	3	3	-0.125275
P23839	YICC	24	21	-0.11509	0.136957	0.555376	FALSE	68	64	68	64	0.117165
P61517	CAN	11	10	-0.114897	0.315177	0.727875	FALSE	29	28	29	28	0.0051894
P24173	RFAC	12	11	-0.114882	0.222054	0.647552	FALSE	34	35	34	35	-0.293815
P30958	MFD	63	55	-0.11476	0.100587	0.49755	FALSE	172	169	172	169	-0.0753102
P32152	FRVR	2	1	-0.11444	0.800298	0.949527	FALSE	4	3	4	3	0.884737
P0AG27	YIBN	11	10	-0.113812	0.253631	0.681751	FALSE	30	32	30	32	-0.434433
P0A6Z3	HTPG	82	63	-0.113349	0.124925	0.54103	FALSE	200	194	200	194	-0.0127267
P76658	HLDE	37	35	-0.11333	0.103268	0.500426	FALSE	102	102	102	102	-0.149882
P39829	GARD	8	6	-0.113315	0.579541	0.867627	FALSE	20	19	20	19	0.0808814
P0AAB4	UBID	28	24	-0.113074	0.18214	0.62203	FALSE	76	68	76	68	0.350179
P25397	TEHB	11	7	-0.113022	0.388696	0.776488	FALSE	27	22	27	22	0.752828
P0ADI4	ENTB	18	17	-0.112941	0.524986	0.840173	FALSE	50	49	50	49	-0.054505
P0ADG7	GUAB	44	37	-0.112458	0.209568	0.638831	FALSE	123	115	123	115	0.154807
P36837	DTPB	1	1	-0.112376	0.647593	0.896052	FALSE	3	3	3	3	-0.125275
P0AAB8	USPD	5	4	-0.112353	0.51735	0.837618	FALSE	15	12	15	12	0.818197
P0AFR2	DAUA	8	5	-0.112283	0.433246	0.798003	FALSE	18	17	18	17	0.109962
P0AEC3	ARCB	26	21	-0.112083	0.188452	0.628279	FALSE	72	67	72	67	0.176374
P0AD70	AMPH	3	3	-0.112061	0.536755	0.848461	FALSE	9	9	9	9	-0.146343
P30128	GREB	7	5	-0.111903	0.547086	0.850782	FALSE	18	17	18	17	0.108887
P06846	EBGR	15	13	-0.111873	0.233291	0.668214	FALSE	41	37	41	37	0.319368
P32125	MOBB	4	2	-0.111767	0.615681	0.882549	FALSE	8	7	8	7	0.500454
P32173	MOBA	3	3	-0.111671	0.609733	0.87912	FALSE	8	9	8	9	-0.620573
P0ACC7	GLMU	29	23	-0.111378	0.19729	0.629501	FALSE	77	73	77	73	0.0914634
P77300	XYNR	8	7	-0.111335	0.46606	0.81441	FALSE	22	21	22	21	0.0582523
P39176	ERFK	11	8	-0.111234	0.510362	0.836117	FALSE	30	28	30	28	0.164849
P0A867	TALA	31	25	-0.111154	0.371528	0.766448	FALSE	78	84	78	84	-0.489528
P07003	POXB	36	29	-0.111063	0.264198	0.684577	FALSE	94	93	94	93	-0.096816
P69811	FRUB	24	18	-0.110816	0.460366	0.811895	FALSE	61	60	61	60	-0.0742645
Q46927	TCDA	7	5	-0.110785	0.392588	0.777556	FALSE	21	16	21	16	1.04594
P30859	ARTI	19	16	-0.110531	0.40408	0.786965	FALSE	51	50	51	50	-0.0626246
P63284	CLPB	101	76	-0.110188	0.19819	0.629501	FALSE	253	238	253	238	0.12622
P15028	FECB	1	1	-0.110126	0.815984	0.951944	FALSE	2	3	2	3	-1.43397
P36879	YADG	19	13	-0.110081	0.310901	0.726966	FALSE	44	41	44	41	0.148966
Q47157	YAFO	2	1	-0.110073	0.663144	0.902455	FALSE	6	4	6	4	1.35949
P0AF70	YJEI	3	3	-0.109826	0.509489	0.836117	FALSE	9	9	9	9	-0.146343
P0A8R7	YCJF	2	2	-0.109495	0.546434	0.850782	FALSE	6	6	6	6	-0.140347
P75801	DGCI	9	7	-0.109377	0.567008	0.864956	FALSE	24	21	24	21	0.458432
P75792	YBIV	11	9	-0.109124	0.37672	0.768547	FALSE	27	27	27	27	-0.147914
P24203	YJIA	14	12	-0.109082	0.27045	0.690744	FALSE	39	37	39	37	0.0940044
P0ADE8	YGFZ	30	25	-0.109004	0.285128	0.702816	FALSE	83	79	83	79	0.0772895
P0A915	OMPW	8	5	-0.108919	0.441198	0.802887	FALSE	20	17	20	17	0.59231
P0ABC3	HFLC	29	22	-0.108707	0.177848	0.61394	FALSE	80	72	80	72	0.321212
P27836	WECG	11	7	-0.108511	0.388595	0.776488	FALSE	25	25	25	25	-0.124251
P62672	APAG	3	3	-0.10847	0.574756	0.867186	FALSE	8	9	8	9	-0.647552
P77302	DGCM	6	2	-0.108316	0.561129	0.859041	FALSE	9	10	9	10	-0.533208
P07117	PUTP	6	5	-0.108307	0.513681	0.836379	FALSE	15	15	15	15	-0.151575
P0AAX8	YBIS	14	13	-0.108177	0.47071	0.815211	FALSE	40	39	40	39	-0.0397759
P0A710	YCIB	1	1	-0.108167	0.724625	0.92326	FALSE	3	2	3	2	1.13669
P0AEJ2	ENTC	20	13	-0.10816	0.641825	0.89231	FALSE	47	44	47	44	0.158446
P0AAT6	RSFS	10	9	-0.107724	0.347523	0.753595	FALSE	28	26	28	26	0.180477
P39280	EPMB	13	11	-0.107572	0.25007	0.677822	FALSE	33	33	33	33	-0.147142
P0A8I5	TRMB	18	14	-0.107548	0.30809	0.723843	FALSE	47	46	47	46	-0.047806
P37908	YFJD	8	6	-0.107101	0.417987	0.793034	FALSE	19	21	19	21	-0.584867
P75838	YCAO	17	14	-0.107063	0.245503	0.670745	FALSE	43	41	43	41	0.0732184
P00864	PPC	77	74	-0.106972	0.116384	0.523017	FALSE	222	216	222	216	-0.0258799
P0C0T5	MEPA	8	7	-0.106958	0.354117	0.755951	FALSE	22	19	22	19	0.499437
P51981	YCJG	5	4	-0.106634	0.489288	0.82327	FALSE	14	13	14	13	0.173304
P37671	YIAJ	10	7	-0.106545	0.473935	0.815327	FALSE	25	23	25	23	0.217188
P77338	MSCK	24	17	-0.106154	0.316498	0.729618	FALSE	58	55	58	55	0.0878968
P60595	HISH	12	8	-0.105949	0.43316	0.798003	FALSE	25	23	25	23	0.235275
P69908	GADA	46	38	-0.10587	0.625736	0.884379	FALSE	120	126	120	126	-0.374439
P75779	YBIX	5	3	-0.105727	0.546377	0.850782	FALSE	13	11	13	11	0.565878
P0ACV2	LPXP	4	2	-0.105396	0.590454	0.8728	FALSE	8	8	8	8	-0.164174
P75954	YCFS	7	5	-0.105378	0.429273	0.796572	FALSE	20	16	20	16	0.764285
P0A7S9	RPSM	20	16	-0.105357	0.249575	0.677193	FALSE	49	55	49	55	-0.677485
P0A784	ORN	13	12	-0.104896	0.370476	0.766245	FALSE	37	37	37	37	-0.152141
P0A9M8	PTA	57	55	-0.104685	0.229	0.658954	FALSE	163	160	163	160	-0.0691233
P24193	HYPE	17	16	-0.104621	0.275613	0.690744	FALSE	49	47	49	47	0.042675
P31119	AAS	29	20	-0.104434	0.275114	0.690744	FALSE	74	66	74	66	0.362815
P61175	RPLV	17	17	-0.104251	0.211124	0.638831	FALSE	51	51	51	51	-0.157595
P0CB39	EPTC	16	13	-0.103705	0.424557	0.794211	FALSE	37	37	37	37	-0.133961
P07024	USHA	25	19	-0.103398	0.215211	0.642307	FALSE	63	59	63	59	0.147945
P38489	NFSB	23	23	-0.103358	0.215305	0.642307	FALSE	69	68	69	68	-0.0955578
P0AD61	PYKF	65	58	-0.10323	0.208004	0.637967	FALSE	178	175	178	175	-0.0755759
P0A7J3	RPLJ	24	20	-0.102979	0.409736	0.792614	FALSE	63	60	63	60	0.0708868
P52037	YGFF	2	2	-0.102963	0.679755	0.909282	FALSE	6	6	6	6	-0.140347
P23898	NLPC	3	1	-0.102794	0.723093	0.923212	FALSE	5	5	5	5	-0.113719
P76100	YDCK	3	1	-0.10242	0.711901	0.92025	FALSE	7	7	7	7	-0.147492
P0AGC3	SLT	29	24	-0.102276	0.373763	0.767554	FALSE	72	76	72	76	-0.393479
P0A7T3	RPSP	12	12	-0.101813	0.367594	0.76335	FALSE	34	35	34	35	-0.279416
P24188	TRHO	10	7	-0.101414	0.520403	0.839225	FALSE	24	24	24	24	-0.129846
P0AE18	MAP	26	22	-0.100894	0.322799	0.734282	FALSE	73	67	73	67	0.24453
P0AC75	WAAA	16	13	-0.100873	0.299779	0.714918	FALSE	40	41	40	41	-0.254854
P39404	BGLJ	3	3	-0.100828	0.658131	0.902443	FALSE	9	8	9	8	0.313965
P39187	YTFJ	3	3	-0.100704	0.723461	0.923212	FALSE	8	7	8	7	0.351418
P0ACB4	HEMG	14	11	-0.100566	0.298258	0.712586	FALSE	32	35	32	35	-0.554938
P0ABD5	ACCA	42	38	-0.100507	0.213783	0.642307	FALSE	118	116	118	116	-0.077875
P0AEZ9	MOAB	13	10	-0.100155	0.459611	0.811863	FALSE	31	30	31	30	-0.0174734
P0A935	MLTA	10	8	-0.100143	0.414311	0.792614	FALSE	26	24	26	24	0.199546
P0DTT0	BIPA	56	52	-0.0998712	0.240669	0.670695	FALSE	158	153	158	153	-0.0147468
P31806	NNR	14	7	-0.0997046	0.501787	0.833886	FALSE	29	26	29	26	0.334714
P0ADS6	YGGE	15	15	-0.0995293	0.259723	0.682405	FALSE	45	45	45	45	-0.157247
P0A9S5	GLDA	17	12	-0.0992559	0.335636	0.745698	FALSE	44	40	44	40	0.285489
P77364	GLXK	6	4	-0.0991889	0.494777	0.827306	FALSE	13	15	13	15	-0.775828
P00452	NRDA	50	39	-0.0990963	0.227583	0.657233	FALSE	128	121	128	121	0.0981569
P25741	RFAP	3	2	-0.0989178	0.658521	0.902443	FALSE	9	7	9	7	0.912605
P23256	MALY	9	6	-0.0986263	0.401647	0.785897	FALSE	20	20	20	20	-0.142036
P61889	MDH	26	21	-0.0986185	0.282559	0.700278	FALSE	67	66	67	66	-0.0889203
P69222	INFA	5	4	-0.098251	0.529371	0.843469	FALSE	12	12	12	12	-0.109425
P0ABH7	GLTA	26	17	-0.098062	0.247115	0.673356	FALSE	56	53	56	53	0.107989
P0A8E5	YACL	1	1	-0.0977489	0.781245	0.944907	FALSE	3	2	3	2	1.31253
P0A6W5	GREA	14	12	-0.0972886	0.320273	0.732417	FALSE	41	37	41	37	0.305415
P12994	YBHB	6	4	-0.0972253	0.521659	0.839225	FALSE	13	12	13	12	0.224536
P33363	BGLX	51	37	-0.0966504	0.218892	0.645644	FALSE	132	125	132	125	0.102313
P46022	MTGA	2	1	-0.0963864	0.814285	0.951881	FALSE	4	3	4	3	0.884737
P09551	ARGT	5	4	-0.0963326	0.530241	0.843469	FALSE	12	13	12	13	-0.474308
P0A8Z0	YCIA	3	1	-0.0960491	0.706433	0.92025	FALSE	6	5	6	5	0.620959
P46837	YHGF	49	45	-0.096025	0.186304	0.625466	FALSE	137	137	137	137	-0.155014
P0ADX1	YHFA	7	5	-0.0953337	0.583676	0.868626	FALSE	16	14	16	14	0.437833
P27828	WECB	18	13	-0.0950168	0.302615	0.718187	FALSE	47	42	47	42	0.369739
P21170	SPEA	36	30	-0.0949951	0.29423	0.709266	FALSE	91	92	91	92	-0.196675
P26646	ACUI	21	18	-0.0949731	0.269845	0.69002	FALSE	54	57	54	57	-0.389688
P13482	TREA	16	15	-0.0947518	0.227671	0.657233	FALSE	45	39	45	39	0.523562
P06722	MUTH	3	2	-0.0946393	0.629011	0.885126	FALSE	8	6	8	6	0.999135
P37623	ACPT	1	1	-0.0944981	0.690965	0.913834	FALSE	3	3	3	3	-0.125275
P77726	YAJR	3	2	-0.0944293	0.631627	0.886827	FALSE	7	8	7	8	-0.723915
P0ACB0	DNAB	24	21	-0.0943621	0.238768	0.669034	FALSE	67	62	67	62	0.218161
P39337	YJGM	5	5	-0.0943493	0.437941	0.799917	FALSE	15	15	15	15	-0.151575
P0AEH3	ELAA	5	5	-0.0941754	0.438013	0.799917	FALSE	15	14	15	14	0.141854
P27250	AHR	10	6	-0.0939738	0.404332	0.786965	FALSE	25	22	25	22	0.428418
P04425	GSHB	31	27	-0.0938865	0.256077	0.681751	FALSE	82	80	82	80	-0.0296145
P0AAM1	HYAC	1	1	-0.0938511	0.758852	0.936445	FALSE	3	3	3	3	-0.125275
P0A9T4	TAS	16	12	-0.0936902	0.395418	0.779633	FALSE	41	38	41	38	0.199814
P37613	PANZ	7	6	-0.0934556	0.487835	0.822721	FALSE	20	19	20	19	0.0664229
P37327	YFDC	2	2	-0.0934475	0.648412	0.896221	FALSE	5	6	5	6	-0.875024
P0ACT6	UIDR	6	5	-0.0930113	0.52968	0.843469	FALSE	14	14	14	14	-0.141801
P31572	CAIB	3	3	-0.0929682	0.619265	0.883066	FALSE	8	7	8	7	0.477916
P0A7D1	PTH	13	11	-0.0924968	0.313957	0.727294	FALSE	36	36	36	36	-0.156512
P0C018	RPLR	14	9	-0.0924424	0.622634	0.884325	FALSE	32	31	32	31	-0.05055
P0ABQ0	COABC	20	19	-0.0923946	0.3674	0.76335	FALSE	59	55	59	55	0.166673
P0AGB0	SERB	16	11	-0.0922327	0.408353	0.791799	FALSE	37	36	37	36	-0.016103
P0A7M9	RPME	10	6	-0.0920061	0.57645	0.867315	FALSE	21	22	21	22	-0.376888
P42601	ALX	2	1	-0.0918105	0.833925	0.960786	FALSE	3	3	3	3	-0.0379597
P0A8E1	YCFP	14	12	-0.0912012	0.330065	0.742286	FALSE	36	35	36	35	-0.0243127
P0A7F9	QUEA	13	12	-0.0910617	0.375588	0.768143	FALSE	35	34	35	34	-0.0187428
P23842	PDEA	4	3	-0.0907332	0.687775	0.912721	FALSE	12	9	12	9	1.0942
P0ADC1	LPTE	7	2	-0.0906143	0.744244	0.932091	FALSE	6	11	6	11	-2.56896
P37744	RFBA	28	25	-0.0903864	0.328405	0.740492	FALSE	77	76	77	76	-0.0981503
P16659	PROS	53	47	-0.090361	0.156595	0.582705	FALSE	144	148	144	148	-0.282536
P39408	YJJV	11	8	-0.0901565	0.555005	0.855772	FALSE	26	30	26	30	-0.76234
P0A6T1	PGI	50	47	-0.0901555	0.184198	0.625466	FALSE	142	141	142	141	-0.122839
P0A9B6	EPD	20	18	-0.0900242	0.400772	0.784782	FALSE	55	55	55	55	-0.152259
P24252	YBGA	8	6	-0.0898816	0.544913	0.850782	FALSE	19	20	19	20	-0.34209
P0A7A5	PCM	13	11	-0.0897001	0.385047	0.773398	FALSE	35	35	35	35	-0.162105
P08312	PHES	21	18	-0.0896047	0.37413	0.767637	FALSE	54	54	54	54	-0.145845
P75746	PXPA	7	6	-0.0895217	0.419905	0.794138	FALSE	18	18	18	18	-0.134887
P39385	YJIN	5	2	-0.0895127	0.68297	0.911388	FALSE	10	10	10	10	-0.0839415
P76243	YEAO	11	10	-0.0894012	0.338295	0.748777	FALSE	31	30	31	30	-0.000742074
P24230	RECG	19	15	-0.0893426	0.349107	0.753683	FALSE	48	47	48	47	-0.0574565
P76399	MDTC	4	2	-0.0891532	0.729231	0.925466	FALSE	5	5	5	5	-0.0731896
P06972	FHUB	2	1	-0.0884971	0.76192	0.937184	FALSE	4	3	4	3	0.884737
P67244	YQHA	3	2	-0.0884632	0.72558	0.923563	FALSE	8	5	8	5	1.78351
P36683	ACNB	78	64	-0.0883304	0.164498	0.599569	FALSE	207	200	207	200	0.00583047
P23917	MAK	19	16	-0.088063	0.293676	0.708766	FALSE	51	51	51	51	-0.142288
P77318	YDEN	5	4	-0.0878635	0.61996	0.883066	FALSE	15	11	15	11	1.21223
P31064	YEDE	6	6	-0.087497	0.478607	0.815327	FALSE	18	17	18	17	0.111815
P0AE88	CPXR	15	12	-0.0874402	0.366035	0.762572	FALSE	40	40	40	40	-0.158541
P27126	RFAS	10	10	-0.0872878	0.385776	0.773655	FALSE	29	27	29	27	0.195436
P0A6Y5	HSLO	10	6	-0.0871522	0.496165	0.828551	FALSE	23	21	23	21	0.237967
P76187	YDHF	13	9	-0.0868842	0.489328	0.82327	FALSE	32	33	32	33	-0.278703
P60906	HISS	36	34	-0.0868718	0.210382	0.638831	FALSE	103	106	103	106	-0.288217
P60785	LEPA	43	35	-0.0868391	0.216705	0.642307	FALSE	117	108	117	108	0.219274
P0ADY7	RPLP	19	14	-0.0867065	0.508999	0.836117	FALSE	44	46	44	46	-0.35746
P0ADZ7	YAJC	10	8	-0.0866494	0.413422	0.792614	FALSE	26	24	26	24	0.202152
P0AB58	LAPB	5	5	-0.0863689	0.515952	0.837163	FALSE	14	13	14	13	0.176833
P45577	PROQ	20	17	-0.0863004	0.314407	0.727294	FALSE	51	53	51	53	-0.328614
P76491	YFBR	7	5	-0.0862727	0.51271	0.836117	FALSE	17	17	17	17	-0.133377
P0ACQ4	OXYR	22	20	-0.0861777	0.416216	0.792863	FALSE	65	61	65	61	0.135945
P0ADB1	OSME	7	7	-0.0860661	0.522956	0.839225	FALSE	20	20	20	20	-0.147098
P76471	YFAZ	7	3	-0.0859948	0.723002	0.923212	FALSE	11	12	11	12	-0.556275
P0A7J7	RPLK	15	13	-0.0859555	0.34152	0.750725	FALSE	40	40	40	40	-0.153486
P20605	FIC	5	3	-0.0859331	0.733465	0.929008	FALSE	12	11	12	11	0.197212
P33644	YFIH	8	8	-0.0858171	0.424612	0.794211	FALSE	24	24	24	24	-0.154708
P0AF03	MOG	5	5	-0.0857195	0.544138	0.850782	FALSE	15	15	15	15	-0.151575
P0AB67	PNTB	15	11	-0.0852914	0.480334	0.815333	FALSE	39	36	39	36	0.22914
P0ACP1	CRA	17	12	-0.0849974	0.342564	0.750725	FALSE	41	37	41	37	0.305415
P0ACZ4	EVGA	11	8	-0.0849919	0.577844	0.867315	FALSE	27	28	27	28	-0.314769
P0A7B8	HSLV	15	11	-0.0843396	0.508133	0.836066	FALSE	36	35	36	35	-0.0396489
P40874	SOLA	24	24	-0.084259	0.245636	0.670745	FALSE	72	70	72	70	-0.0227188
P27829	WECC	20	17	-0.0840608	0.311844	0.726966	FALSE	53	53	53	53	-0.153175
P0A8G0	UVRC	26	24	-0.0839232	0.255662	0.681751	FALSE	72	70	72	70	-0.0255551
P0AF24	NAGD	12	12	-0.0835645	0.332464	0.744182	FALSE	34	35	34	35	-0.295854
P0AEK4	FABI	32	30	-0.0833912	0.325667	0.737582	FALSE	92	89	92	89	-0.00545151
P00903	PABA	7	5	-0.0831006	0.509057	0.836117	FALSE	19	17	19	17	0.352652
P0ADW8	YHEV	2	2	-0.0828445	0.728583	0.925459	FALSE	6	6	6	6	-0.140347
P0AFI2	PARC	41	30	-0.08269	0.223142	0.64999	FALSE	101	97	101	97	0.0298043
P0A7D4	PURA	51	43	-0.0825152	0.391997	0.777455	FALSE	139	137	139	137	-0.0847693
P45532	TUSD	1	1	-0.0821892	0.804388	0.949527	FALSE	3	2	3	2	1.19571
P0A6M4	DTD	3	2	-0.0820805	0.656178	0.902443	FALSE	7	8	7	8	-0.723915
P07026	SDIA	3	3	-0.0819921	0.609727	0.87912	FALSE	9	9	9	9	-0.146343
P0AB18	TUSE	4	4	-0.0819447	0.540174	0.850782	FALSE	11	12	11	12	-0.509752
P76016	DHAR	3	3	-0.0819305	0.766372	0.938346	FALSE	9	7	9	7	0.890388
P0ABZ6	SURA	32	27	-0.0818935	0.294798	0.709443	FALSE	85	83	85	83	-0.0404271
P21369	PNCA	7	5	-0.0813723	0.553251	0.854401	FALSE	15	16	15	16	-0.416966
P09424	MTLD	28	27	-0.081223	0.350389	0.753683	FALSE	77	77	77	77	-0.146529
P0A7V8	RPSD	33	26	-0.0810008	0.371527	0.766448	FALSE	86	87	86	87	-0.191648
P55734	YGAP	6	3	-0.080854	0.716932	0.920697	FALSE	12	9	12	9	1.04105
P07639	AROB	16	15	-0.0808504	0.458755	0.811863	FALSE	45	44	45	44	-0.0422854
P0AG67	RPSA	89	80	-0.0806746	0.121005	0.535387	FALSE	247	245	247	245	-0.121171
P31473	RAVA	22	18	-0.0801655	0.356019	0.755951	FALSE	56	57	56	57	-0.231395
P0ABH9	CLPA	51	45	-0.0799392	0.348156	0.753683	FALSE	145	140	145	140	0.00353637
P33667	SELU	7	6	-0.0799379	0.485911	0.821011	FALSE	19	18	19	18	0.105434
P0AG55	RPLF	20	19	-0.0796728	0.333509	0.744182	FALSE	56	56	56	56	-0.151176
P0A6Z6	NIKR	3	3	-0.0796642	0.74332	0.932091	FALSE	9	9	9	9	-0.146343
P37759	RFBB	33	32	-0.0796531	0.326336	0.737582	FALSE	94	96	94	96	-0.255061
P0DMC5	RCSC	20	13	-0.0796017	0.368667	0.763732	FALSE	42	44	42	44	-0.374714
P77522	SUFB	11	11	-0.0795656	0.523262	0.839225	FALSE	29	31	29	31	-0.444296
P10902	NADB	1	1	-0.0791214	0.806898	0.950486	FALSE	3	3	3	3	-0.125275
P0A8I3	YAAA	18	17	-0.0786912	0.345422	0.751074	FALSE	52	51	52	51	-0.0724189
P25889	PREA	8	7	-0.0783211	0.598194	0.877921	FALSE	21	21	21	21	-0.156955
P32177	FDHD	7	6	-0.0779688	0.493922	0.826951	FALSE	19	17	19	17	0.334744
P0AFF2	NUPC	6	3	-0.077952	0.597598	0.877921	FALSE	13	13	13	13	-0.140347
P0ABF8	PGSA	2	2	-0.0778736	0.686461	0.911667	FALSE	6	6	6	6	-0.140347
P77504	YBBP	7	5	-0.0777624	0.583571	0.868626	FALSE	17	15	17	15	0.425299
P37177	PTSP	39	32	-0.0774229	0.238216	0.669034	FALSE	101	97	101	97	0.0344425
P0AFU4	GLRR	15	11	-0.0765607	0.382101	0.77301	FALSE	36	36	36	36	-0.141533
Q47710	YQJK	4	4	-0.0764534	0.629041	0.885126	FALSE	12	12	12	12	-0.149565
P0ACM5	YEGW	10	9	-0.076222	0.529502	0.843469	FALSE	28	28	28	28	-0.150674
P25539	RIBD	23	19	-0.0762005	0.427718	0.795814	FALSE	61	57	61	57	0.167252
P06610	BTUE	9	7	-0.0761413	0.530613	0.843469	FALSE	24	23	24	23	0.0523469
P43341	LPXH	4	2	-0.0761326	0.692737	0.915055	FALSE	11	7	11	7	1.67323
P33195	GCVP	62	48	-0.0759114	0.556285	0.856206	FALSE	153	146	153	146	0.0737151
P23367	MUTL	23	18	-0.0758309	0.360932	0.758444	FALSE	55	54	55	54	-0.0659464
P76578	YFHM	36	27	-0.0756538	0.362842	0.758992	FALSE	92	92	92	92	-0.142782
P28634	TRMO	8	7	-0.0755684	0.491454	0.824555	FALSE	23	22	23	22	0.0450793
P77148	YDHS	9	6	-0.0753784	0.553453	0.854401	FALSE	21	20	21	20	0.0711172
P0AEC5	BARA	15	10	-0.0753611	0.53416	0.846438	FALSE	34	35	34	35	-0.254138
P0AFD6	NUOI	13	13	-0.0752374	0.429163	0.796572	FALSE	38	38	38	38	-0.153188
P0ADF8	ILVN	1	1	-0.0750988	0.798847	0.949527	FALSE	2	3	2	3	-1.50365
P23837	PHOQ	15	9	-0.07468	0.505102	0.835163	FALSE	30	28	30	28	0.145989
P0AB96	ARSC	1	1	-0.07443	0.754507	0.934028	FALSE	3	3	3	3	-0.125275
P30015	LHR	3	2	-0.0741838	0.740911	0.932091	FALSE	7	5	7	5	1.34284
P0AE70	MAZF	5	4	-0.073729	0.669294	0.902652	FALSE	14	12	14	12	0.500651
P0A8W2	SLYA	6	6	-0.073639	0.500097	0.833495	FALSE	18	17	18	17	0.111815
P26612	AMYA	11	9	-0.0735238	0.437667	0.799917	FALSE	30	29	30	29	0.0218518
P15373	PRLF	4	4	-0.0730627	0.619389	0.883066	FALSE	12	11	12	11	0.243253
P04825	PEPN	52	47	-0.0730234	0.382198	0.77301	FALSE	146	143	146	143	-0.0586209
P0AB71	FBAA	34	30	-0.0723637	0.339603	0.74998	FALSE	96	93	96	93	-0.00356407
P45544	FRLR	10	8	-0.0722749	0.509914	0.836117	FALSE	26	25	26	25	0.0268551
P0ACT2	ENVR	1	1	-0.0722424	0.83292	0.96011	FALSE	3	2	3	2	1.31253
P06616	ERA	25	18	-0.0720961	0.530657	0.843469	FALSE	63	61	63	61	-0.00547202
P29680	HEME	18	14	-0.0719739	0.512675	0.836117	FALSE	46	42	46	42	0.277386
P04036	DAPB	18	16	-0.0719608	0.460847	0.811895	FALSE	50	48	50	48	0.0379278
P0A9G8	MODE	11	10	-0.0719353	0.524067	0.839225	FALSE	29	30	29	30	-0.314293
P0A877	TRPA	15	12	-0.071228	0.390579	0.776672	FALSE	38	39	38	39	-0.264804
P08550	CVPA	2	1	-0.0708928	0.828695	0.95934	FALSE	4	3	4	3	0.933294
P30864	YAFC	13	9	-0.0707499	0.454492	0.808802	FALSE	30	33	30	33	-0.574375
P0A8B2	YFCN	7	7	-0.0706667	0.502218	0.833886	FALSE	19	19	19	19	-0.165555
P63340	YQEG	2	2	-0.0698672	0.723511	0.923212	FALSE	6	6	6	6	-0.140347
P76206	YDIY	1	1	-0.0698362	0.837296	0.961819	FALSE	2	3	2	3	-1.43397
P08192	FOLC	27	22	-0.0696259	0.366912	0.76335	FALSE	76	70	76	70	0.226114
P33937	NAPA	30	25	-0.0695866	0.607179	0.87912	FALSE	77	75	77	75	-0.0330561
P18196	MINC	14	11	-0.0691462	0.432417	0.798003	FALSE	39	36	39	36	0.224347
P18776	DMSB	17	16	-0.0691407	0.420455	0.794211	FALSE	48	50	48	50	-0.33557
P0A9N4	PFLA	19	16	-0.0689879	0.398875	0.783451	FALSE	56	48	56	48	0.544763
P30843	BASR	6	5	-0.0685876	0.567348	0.864962	FALSE	16	15	16	15	0.1337
P0ACR4	YEIE	10	8	-0.068179	0.622537	0.884325	FALSE	25	25	25	25	-0.136356
P0ACI0	ROB	15	11	-0.0681168	0.545544	0.850782	FALSE	37	39	37	39	-0.388352
P31475	YIEP	7	6	-0.067915	0.577703	0.867315	FALSE	18	17	18	17	0.14084
P00962	GLNS	53	48	-0.0673958	0.402397	0.78617	FALSE	142	143	142	143	-0.177003
P0ACH8	MELR	1	1	-0.0672635	0.86292	0.969282	FALSE	2	2	2	2	0.0155697
P0A6W9	GSHA	25	20	-0.0670405	0.416626	0.792863	FALSE	69	62	69	62	0.324526
P0AEN1	FRE	16	15	-0.0667536	0.441007	0.802887	FALSE	45	45	45	45	-0.151238
P45955	CPOB	12	10	-0.0667438	0.546945	0.850782	FALSE	33	31	33	31	0.11704
P0ADA1	TESA	7	4	-0.0662079	0.686184	0.911667	FALSE	14	19	14	19	-1.46605
P76272	YEBT	19	18	-0.0661972	0.475671	0.815327	FALSE	54	51	54	51	0.114261
P0AA16	OMPR	26	18	-0.066119	0.420717	0.794211	FALSE	64	58	64	58	0.301125
Q47147	YAFJ	10	9	-0.0661114	0.543828	0.850782	FALSE	29	27	29	27	0.163422
P0ACM9	YIHL	5	4	-0.066108	0.623843	0.884379	FALSE	12	10	12	10	0.596852
Q7DFV3	YMGG	6	6	-0.0660611	0.748282	0.933088	FALSE	18	18	18	18	-0.15295
P37751	WBBK	26	23	-0.0658126	0.382538	0.77301	FALSE	70	67	70	67	0.042538
P0ADS9	YGGN	14	9	-0.0657398	0.571471	0.866966	FALSE	37	29	37	29	0.948793
P0AEV1	RSSB	8	8	-0.0656167	0.547697	0.850782	FALSE	22	22	22	22	-0.146633
P0AGL2	TDCF	3	3	-0.0652443	0.713186	0.92025	FALSE	9	7	9	7	0.890388
P64612	ZAPE	12	9	-0.0651485	0.594192	0.875312	FALSE	27	29	27	29	-0.452933
P0A887	UBIE	20	19	-0.0649663	0.390124	0.776672	FALSE	57	58	57	58	-0.236637
P76221	YDJZ	2	1	-0.0649126	0.862616	0.969282	FALSE	5	3	5	3	1.7585
P0AFE8	NUOM	1	1	-0.0648989	0.793812	0.948855	FALSE	3	3	3	3	-0.125275
P09151	LEUA	13	10	-0.0648739	0.583441	0.868626	FALSE	28	31	28	31	-0.587646
P0A7N4	RPMF	6	6	-0.0648431	0.608943	0.87912	FALSE	18	18	18	18	-0.15295
P0C0V0	DEGP	29	27	-0.0648359	0.361235	0.758444	FALSE	82	81	82	81	-0.101479
P64534	RCNB	7	6	-0.0648192	0.609189	0.87912	FALSE	18	18	18	18	-0.163866
P0AFY6	SBMA	3	3	-0.0647994	0.77619	0.941312	FALSE	9	8	9	8	0.371831
P0A8A0	YEBC	17	12	-0.064433	0.581803	0.868309	FALSE	38	39	38	39	-0.263901
P0ADV1	LPTA	9	6	-0.0637761	0.619429	0.883066	FALSE	22	18	22	18	0.729886
P17115	GUTQ	19	18	-0.0636907	0.559907	0.85819	FALSE	54	52	54	52	0.0238633
P37443	YCAI	2	1	-0.0634108	0.8472	0.964856	FALSE	4	3	4	3	1.01768
P0AGL5	RATA	9	9	-0.0632979	0.590314	0.8728	FALSE	27	25	27	25	0.174378
P77202	DSBG	11	9	-0.063217	0.481361	0.816538	FALSE	28	31	28	31	-0.591963
P33221	PURT	21	19	-0.0631795	0.621175	0.883715	FALSE	55	58	55	58	-0.37933
P25519	HFLX	21	20	-0.0624798	0.478126	0.815327	FALSE	60	59	60	59	-0.0778732
P0ADE6	KBP	9	6	-0.0623611	0.574075	0.867004	FALSE	16	18	16	18	-0.681582
P0AEU0	HISJ	17	16	-0.0622943	0.545576	0.850782	FALSE	47	49	47	49	-0.343381
P0A7V3	RPSC	31	26	-0.0622025	0.384042	0.77301	FALSE	84	85	84	85	-0.205334
P61320	LOLB	8	6	-0.0621505	0.63459	0.888515	FALSE	20	21	20	21	-0.337132
P46852	YHHW	7	6	-0.0620759	0.768981	0.938894	FALSE	18	16	18	16	0.380024
P77774	BAMB	10	8	-0.0616539	0.569535	0.866756	FALSE	24	24	24	24	-0.154708
P0ABU0	MENB	22	19	-0.0616528	0.479161	0.815327	FALSE	57	59	57	59	-0.308187
P0A9G6	ACEA	24	19	-0.0614952	0.546118	0.850782	FALSE	63	60	63	60	0.0694436
P69786	PTSG	24	23	-0.0614927	0.565148	0.863344	FALSE	69	68	69	68	-0.0930075
P0ADL3	YICN	3	3	-0.0613571	0.688445	0.912721	FALSE	9	9	9	9	-0.146343
P0AE52	BCP	16	15	-0.0613441	0.609751	0.87912	FALSE	45	48	45	48	-0.447472
P31979	NUOF	36	29	-0.0612906	0.443376	0.804576	FALSE	92	96	92	96	-0.349824
P0A7B1	PPK	39	30	-0.0610681	0.470465	0.815211	FALSE	99	97	99	97	-0.048053
P75691	YAHK	21	18	-0.0608933	0.465424	0.81441	FALSE	55	54	55	54	-0.0520359
P30131	HYPF	13	11	-0.0608717	0.52644	0.841291	FALSE	34	34	34	34	-0.156354
P76419	YEGV	3	3	-0.0608106	0.772639	0.940132	FALSE	9	7	9	7	0.825648
P25526	GABD	25	17	-0.0607424	0.452715	0.808802	FALSE	58	54	58	54	0.181541
P0ADG4	SUHB	26	24	-0.0606997	0.448871	0.808802	FALSE	73	73	73	73	-0.153239
P0C0L7	PROP	13	11	-0.0601909	0.626215	0.884379	FALSE	36	34	36	34	0.106969
P26647	PLSC	8	6	-0.0601369	0.632041	0.886851	FALSE	20	18	20	18	0.327032
P33602	NUOG	47	42	-0.0594489	0.38955	0.776672	FALSE	125	127	125	127	-0.230014
P0A6B4	ALR	15	14	-0.0586868	0.503552	0.834678	FALSE	41	44	41	44	-0.471114
P0A9R7	FTSE	12	10	-0.0584493	0.573772	0.867004	FALSE	33	32	33	32	-0.00924941
P0A8Y3	YIHX	11	10	-0.0582345	0.696288	0.916124	FALSE	29	28	29	28	0.0130469
P0A8N5	LYSU	43	37	-0.0577067	0.585272	0.869132	FALSE	111	110	111	110	-0.113023
P07395	PHET	61	51	-0.0575647	0.340448	0.750341	FALSE	159	158	159	158	-0.12988
P77634	YBCM	2	1	-0.0574113	0.835941	0.961818	FALSE	5	4	5	4	0.734013
P75874	YCCU	12	12	-0.0573003	0.570806	0.866966	FALSE	35	34	35	34	-0.0244959
P37590	PMRD	3	3	-0.0571074	0.713362	0.92025	FALSE	9	8	9	8	0.371831
P0AEM0	FKPB	3	3	-0.0570119	0.790321	0.948	FALSE	9	9	9	9	-0.146343
P76177	YDGH	24	20	-0.0568567	0.481847	0.816823	FALSE	63	63	63	63	-0.153782
P37692	RFAF	18	15	-0.0566811	0.507355	0.836066	FALSE	48	44	48	44	0.253359
P0A7U3	RPSS	16	14	-0.0566166	0.590213	0.8728	FALSE	45	43	45	43	0.052226
P46482	AAEA	1	1	-0.0565447	0.852981	0.968048	FALSE	3	2	3	2	1.31253
P09832	GLTD	33	29	-0.056528	0.605047	0.87912	FALSE	87	82	87	82	0.121862
P0A7R1	RPLI	23	19	-0.0563988	0.56528	0.863344	FALSE	61	61	61	61	-0.171341
P33018	YEIG	9	7	-0.056318	0.692192	0.914987	FALSE	20	22	20	22	-0.60098
P31663	PANC	29	23	-0.0560302	0.551417	0.853818	FALSE	76	71	76	71	0.158289
P77674	PATD	8	6	-0.0559906	0.768059	0.938658	FALSE	20	18	20	18	0.270076
P19323	FHLA	8	4	-0.0558593	0.705115	0.92025	FALSE	16	15	16	15	0.0790422
P75823	LTAE	20	17	-0.0557972	0.574022	0.867004	FALSE	54	53	54	53	-0.0749895
P67080	YGGS	14	13	-0.0556185	0.547279	0.850782	FALSE	41	39	41	39	0.0766121
P05459	PDXB	35	32	-0.0555425	0.485831	0.821011	FALSE	99	98	99	98	-0.114626
P0ACR9	MPRA	9	7	-0.055511	0.639326	0.890835	FALSE	23	23	23	23	-0.141379
P07648	RECC	24	18	-0.0552259	0.505314	0.835163	FALSE	65	59	65	59	0.309131
P0AG48	RPLU	12	11	-0.0549563	0.662806	0.902455	FALSE	33	31	33	31	0.140403
P09030	XTHA	25	20	-0.0549354	0.577594	0.867315	FALSE	63	66	63	66	-0.369077
P0AAF6	ARTP	8	6	-0.054876	0.684952	0.911667	FALSE	21	19	21	19	0.303842
P75949	NAGZ	18	13	-0.0547325	0.544788	0.850782	FALSE	44	42	44	42	0.0591343
P64604	MLAD	13	9	-0.0543013	0.54937	0.852185	FALSE	32	29	32	29	0.289564
P00350	GND	54	50	-0.054013	0.411786	0.792614	FALSE	152	152	152	152	-0.155116
P0AG20	RELA	37	31	-0.0539494	0.517534	0.837618	FALSE	100	95	100	95	0.0855711
P76270	MSRC	9	9	-0.0538359	0.638165	0.890182	FALSE	27	26	27	26	0.00331814
P77182	MNMC	13	12	-0.0537225	0.535879	0.848119	FALSE	34	36	34	36	-0.407378
P31433	YICH	12	8	-0.0534778	0.591729	0.873181	FALSE	27	28	27	28	-0.303791
P0ABA0	ATPF	18	18	-0.0533532	0.54328	0.850782	FALSE	54	53	54	53	-0.0681506
P0AD05	YECA	6	4	-0.0533159	0.772916	0.940132	FALSE	15	14	15	14	0.184463
P09980	REP	28	22	-0.0529318	0.469715	0.815211	FALSE	73	72	73	72	-0.0829513
P26459	APPC	6	2	-0.0528326	0.837495	0.961819	FALSE	11	7	11	7	1.75766
P29018	CYDD	13	12	-0.0528183	0.572064	0.866966	FALSE	36	35	36	35	-0.0216849
P60752	MSBA	23	20	-0.0527134	0.578659	0.867315	FALSE	62	60	62	60	0.00690527
P39384	YJIM	8	8	-0.0526142	0.701325	0.918105	FALSE	23	24	23	24	-0.348433
P28629	ADIA	4	2	-0.0524507	0.799006	0.949527	FALSE	10	8	10	8	0.801609
P33607	NUOL	5	2	-0.052161	0.788795	0.948	FALSE	12	7	12	7	2.1
P46859	GNTK	4	4	-0.0521483	0.700123	0.918093	FALSE	12	12	12	12	-0.149565
P0A9J0	RNG	30	23	-0.0521329	0.46887	0.815211	FALSE	80	71	80	71	0.400766
P0A6V8	GLK	18	16	-0.0518761	0.578314	0.867315	FALSE	48	48	48	48	-0.147565
P05637	APAH	15	13	-0.0508422	0.649062	0.896639	FALSE	40	38	40	38	0.0942344
P63264	CBPM	3	1	-0.0506674	0.87211	0.971737	FALSE	6	5	6	5	0.616121
P0AGJ2	TRMH	10	7	-0.050433	0.646148	0.894801	FALSE	25	23	25	23	0.235275
P33927	CCMF	3	2	-0.0503204	0.790429	0.948	FALSE	9	6	9	6	1.57542
P08957	HSDM	36	35	-0.049431	0.489486	0.82327	FALSE	102	101	102	101	-0.108868
P77334	PDER	9	6	-0.0494019	0.69661	0.916124	FALSE	19	21	19	21	-0.594598
P00968	CARB	116	102	-0.0494006	0.415237	0.792614	FALSE	322	315	322	315	-0.0549612
P0ACF4	HUPB	12	12	-0.0493974	0.712732	0.92025	FALSE	35	35	35	35	-0.156352
P0AAT2	YBDF	4	2	-0.0493837	0.786867	0.947257	FALSE	9	8	9	8	0.367345
P0A823	SFSA	8	8	-0.0490558	0.618632	0.883066	FALSE	24	22	24	22	0.253747
P45799	NUDE	11	10	-0.0489669	0.6549	0.902443	FALSE	30	29	30	29	-0.00331845
P0ABJ1	CYOA	14	11	-0.0488542	0.652647	0.900625	FALSE	35	37	35	37	-0.415575
P27302	TKTA	54	47	-0.0487092	0.451327	0.808802	FALSE	144	145	144	145	-0.193284
P69874	POTA	21	16	-0.0486923	0.517133	0.837618	FALSE	53	50	53	50	0.111157
P33360	YEHX	5	3	-0.0484833	0.804609	0.949527	FALSE	9	9	9	9	-0.111881
P0AC69	GRXD	8	7	-0.0484773	0.669546	0.902652	FALSE	24	22	24	22	0.21626
P0AE39	YPDB	10	7	-0.0483371	0.694397	0.915551	FALSE	22	22	22	22	-0.164862
P0A8J4	YBED	7	6	-0.0482377	0.800972	0.949527	FALSE	19	19	19	19	-0.146343
P60723	RPLD	30	24	-0.0480633	0.695286	0.91578	FALSE	74	77	74	77	-0.341887
P76446	PDEN	5	5	-0.0474415	0.745709	0.932091	FALSE	15	14	15	14	0.164743
P39300	ULAG	4	4	-0.0471654	0.79409	0.948855	FALSE	10	11	10	11	-0.595301
P0AB98	ATPB	4	3	-0.0465019	0.908056	0.980034	FALSE	10	9	10	9	0.339935
P77717	YBAY	7	5	-0.0464342	0.798436	0.949527	FALSE	20	16	20	16	0.825128
Q59385	COPA	24	20	-0.0464117	0.598301	0.877921	FALSE	62	60	62	60	0.0094175
P0A9J4	PANE	9	8	-0.0463384	0.64385	0.893664	FALSE	26	24	26	24	0.221639
P22333	ADD	20	15	-0.0461869	0.66636	0.902652	FALSE	55	51	55	51	0.189989
P23836	PHOP	21	21	-0.0461106	0.599911	0.877921	FALSE	62	61	62	61	-0.0822206
P0AG93	SECF	8	7	-0.0460027	0.676041	0.905864	FALSE	22	21	22	21	0.0698303
P0A7M6	RPMC	8	7	-0.0452926	0.759219	0.936445	FALSE	23	21	23	21	0.265124
P62617	ISPF	12	11	-0.045291	0.606298	0.87912	FALSE	33	33	33	33	-0.140911
Q47679	YAFV	9	8	-0.0450728	0.690024	0.913266	FALSE	25	23	25	23	0.228907
P29217	YCEH	17	10	-0.0450049	0.725442	0.923563	FALSE	43	35	43	35	0.808783
P0AGJ5	YFIF	20	16	-0.0449045	0.594912	0.875872	FALSE	53	53	53	53	-0.139186
P0ACE7	HINT	4	3	-0.0447121	0.782736	0.945821	FALSE	10	11	10	11	-0.511012
P0A6S7	GPSA	20	14	-0.0446677	0.600737	0.877921	FALSE	46	47	46	47	-0.245591
P0AGA2	SECY	9	9	-0.0442621	0.72093	0.923212	FALSE	26	27	26	27	-0.327862
P0AA47	PLAP	4	4	-0.0440881	0.838839	0.961819	FALSE	12	12	12	12	-0.149565
P0A731	MGSA	3	2	-0.044006	0.857184	0.969066	FALSE	5	5	5	5	-0.17138
P0A814	RUVC	3	3	-0.0433392	0.806445	0.950486	FALSE	9	9	9	9	-0.146343
P37682	YIAU	4	3	-0.043303	0.807926	0.950828	FALSE	12	9	12	9	1.11205
P00803	LEPB	17	14	-0.0431595	0.661576	0.902455	FALSE	43	42	43	42	-0.0630185
P46474	YHDP	30	21	-0.0421865	0.607521	0.87912	FALSE	67	62	67	62	0.192387
P0A959	ALAA	17	14	-0.0420818	0.600397	0.877921	FALSE	45	42	45	42	0.180243
P0A8V6	FADR	15	13	-0.0420382	0.637142	0.889236	FALSE	42	39	42	39	0.189423
P76027	OPPD	16	14	-0.0420232	0.618673	0.883066	FALSE	41	39	41	39	0.0909632
P16926	MREC	18	15	-0.0419973	0.666138	0.902652	FALSE	45	43	45	43	0.0652765
P0AG96	SECE	4	4	-0.0418988	0.797486	0.949527	FALSE	11	12	11	12	-0.509752
P0A7B5	PROB	18	15	-0.0417765	0.618658	0.883066	FALSE	46	43	46	43	0.134613
P46118	HEXR	13	9	-0.0415498	0.663082	0.902455	FALSE	31	33	31	33	-0.413327
P07813	LEUS	75	62	-0.0415277	0.43758	0.799917	FALSE	196	198	196	198	-0.203481
P77247	HXPB	16	15	-0.0414132	0.663436	0.902455	FALSE	46	43	46	43	0.148989
P39838	RCSD	25	19	-0.040903	0.591277	0.873015	FALSE	60	57	60	57	0.0732675
P0A7L8	RPMA	8	7	-0.0405175	0.750762	0.934028	FALSE	22	22	22	22	-0.146633
P0AD57	ISPB	13	12	-0.0403189	0.787917	0.947647	FALSE	36	35	36	35	-0.00819231
P0A7I0	PRFA	11	10	-0.0400315	0.670401	0.902652	FALSE	31	30	31	30	-0.00184237
P0ADR6	RLMM	18	18	-0.0399838	0.610259	0.87936	FALSE	53	51	53	51	0.0332828
P15005	MCRB	12	12	-0.0396715	0.688695	0.912721	FALSE	34	33	34	33	-0.00353746
P0AEG4	DSBA	16	14	-0.0395943	0.721479	0.923212	FALSE	43	44	43	44	-0.259986
P42915	YRAJ	1	1	-0.0395826	0.876458	0.971899	FALSE	3	3	3	3	-0.125275
P0AE08	AHPC	28	22	-0.0392652	0.598507	0.877921	FALSE	72	70	72	70	-0.0258928
P0AG78	SBP	5	3	-0.0392475	0.808936	0.951146	FALSE	10	11	10	11	-0.547825
P0A9Q9	ASD	28	23	-0.0389985	0.716524	0.920697	FALSE	68	70	68	70	-0.287589
P0AGG8	TLDD	27	22	-0.0386548	0.624554	0.884379	FALSE	71	67	71	67	0.110781
P06611	BTUD	3	2	-0.0386388	0.866534	0.969914	FALSE	6	8	6	8	-1.32673
P0AEI4	RIMO	26	24	-0.038509	0.700222	0.918093	FALSE	71	71	71	71	-0.159801
P0AG90	SECD	36	31	-0.038403	0.622102	0.884325	FALSE	97	95	97	95	-0.0538038
P45568	DXR	17	12	-0.0383653	0.668399	0.902652	FALSE	42	33	42	33	0.941767
P76641	GUAD	3	3	-0.0383382	0.856495	0.969066	FALSE	8	8	8	8	-0.129378
P77374	YNFE	24	21	-0.0380424	0.723253	0.923212	FALSE	66	66	66	66	-0.159797
P0C0U4	RIMK	9	7	-0.0379813	0.726642	0.924001	FALSE	22	23	22	23	-0.334622
P64432	YPJD	1	1	-0.0376876	0.909486	0.980034	FALSE	3	3	3	3	-0.125275
P25552	GPPA	18	17	-0.0373059	0.661151	0.902455	FALSE	49	49	49	49	-0.141602
P0A6I3	COAA	17	15	-0.0372193	0.724217	0.92326	FALSE	46	46	46	46	-0.160882
P77212	RCLA	7	5	-0.0370849	0.80678	0.950486	FALSE	18	16	18	16	0.372538
P0AEE3	DEGS	8	7	-0.0370522	0.746208	0.932091	FALSE	21	21	21	21	-0.138359
P0AEM9	TCYJ	25	24	-0.0368323	0.683366	0.911388	FALSE	73	71	73	71	-0.0293652
P23871	HEMH	9	8	-0.0368171	0.783657	0.946015	FALSE	24	23	24	23	0.0569907
P0ABF1	PCNB	27	26	-0.0368098	0.660069	0.902455	FALSE	79	78	79	78	-0.0910322
P0A840	SURE	10	10	-0.0367503	0.670803	0.902652	FALSE	30	29	30	29	0.00450311
P07913	TDH	21	18	-0.0364577	0.685843	0.911667	FALSE	57	55	57	55	0.00955609
P52096	YAER	4	3	-0.0364492	0.846452	0.964856	FALSE	9	8	9	8	0.333553
P10441	LPXB	17	11	-0.0363354	0.810151	0.951272	FALSE	41	36	41	36	0.426624
P39099	DEGQ	20	19	-0.0362505	0.651197	0.899106	FALSE	59	55	59	55	0.17071
P0ABS5	DNAG	13	11	-0.0360806	0.769878	0.93936	FALSE	35	34	35	34	-0.00796709
P0A6W3	MRAY	3	2	-0.035972	0.878077	0.971899	FALSE	5	5	5	5	-0.17138
P76541	EUTL	6	4	-0.0359611	0.803401	0.949527	FALSE	16	13	16	13	0.765613
P0A8W8	YFBU	18	18	-0.0357391	0.763578	0.937184	FALSE	50	53	50	53	-0.418401
P0AEB2	DACA	35	33	-0.0355006	0.614477	0.882549	FALSE	100	99	100	99	-0.11578
Q46899	CASC	1	1	-0.0353406	0.94304	0.985098	FALSE	2	2	2	2	-0.0658499
P0AG16	PURF	22	22	-0.0349339	0.768664	0.938894	FALSE	62	59	62	59	0.0904681
P0A9P0	LPDA	54	46	-0.0348994	0.599754	0.877921	FALSE	151	145	151	145	0.0215888
P64599	UBIT	15	14	-0.0348251	0.808539	0.951114	FALSE	44	41	44	41	0.163287
P17446	BETI	2	2	-0.0346025	0.857294	0.969066	FALSE	5	6	5	6	-0.84036
P68739	NFI	11	9	-0.0343785	0.741955	0.932091	FALSE	31	30	31	30	0.0114281
P30014	RNT	8	8	-0.0338719	0.731035	0.926842	FALSE	24	23	24	23	0.0306979
P16528	ICLR	9	7	-0.0337943	0.746378	0.932091	FALSE	24	21	24	21	0.439048
P64606	MLAE	6	4	-0.0337936	0.863769	0.969282	FALSE	14	12	14	12	0.524502
P0A9U3	YBIT	27	25	-0.0330398	0.710955	0.92025	FALSE	77	77	77	77	-0.15673
P00448	SODA	12	12	-0.03278	0.761698	0.937184	FALSE	35	35	35	35	-0.162105
P17117	NFSA	14	14	-0.0327167	0.77932	0.943029	FALSE	41	42	41	42	-0.268631
P07118	VALS	88	82	-0.032487	0.547069	0.850782	FALSE	250	235	250	235	0.129227
P76506	MLAA	10	5	-0.0324163	0.85472	0.968853	FALSE	14	14	14	14	-0.14649
P0AA37	RLUA	6	4	-0.0322697	0.85502	0.968853	FALSE	13	13	13	13	-0.0781155
P18775	DMSA	45	41	-0.0321504	0.705452	0.92025	FALSE	131	126	131	126	0.0269131
P0AF98	LPTF	7	7	-0.0320411	0.767154	0.938346	FALSE	21	21	21	21	-0.153949
P03030	LYSR	7	4	-0.0320171	0.840424	0.961819	FALSE	13	14	13	14	-0.403246
P45771	YRDD	5	5	-0.0318737	0.871209	0.971417	FALSE	15	15	15	15	-0.151575
P69910	GADB	1	1	-0.0315224	0.910394	0.980034	FALSE	3	3	3	3	-0.125275
P0A8U2	YAFD	7	7	-0.0311745	0.793276	0.948855	FALSE	20	21	20	21	-0.374762
P0AFW8	ROF	4	4	-0.0311591	0.870064	0.971138	FALSE	11	11	11	11	-0.180485
P06959	ACEF	75	60	-0.0310098	0.636235	0.888945	FALSE	193	181	193	181	0.146181
P0A8W0	NANR	14	14	-0.0309199	0.70096	0.918093	FALSE	41	39	41	39	0.0766121
P0AAT4	YBDG	11	10	-0.0302669	0.745533	0.932091	FALSE	33	31	33	31	0.129682
P0CE47	TUFA	72	68	-0.0298066	0.699262	0.918093	FALSE	208	205	208	205	-0.0932126
P31063	YEDD	7	4	-0.0297361	0.872778	0.971899	FALSE	12	12	12	12	-0.149565
P0AGI1	RBSC	2	1	-0.029711	0.918985	0.982524	FALSE	5	4	5	4	0.734013
P52697	PGL	14	11	-0.0296384	0.726314	0.924001	FALSE	38	37	38	37	-0.0260754
P0A855	TOLB	15	15	-0.0295625	0.776137	0.941312	FALSE	45	43	45	43	0.0364568
P60472	ISPU	5	4	-0.0294936	0.84683	0.964856	FALSE	13	15	13	15	-0.769252
P77444	SUFS	12	7	-0.0290851	0.866764	0.969914	FALSE	23	25	23	25	-0.521702
P37747	GLF	34	30	-0.02903	0.71031	0.92025	FALSE	93	92	93	92	-0.106601
P60651	SPEB	15	13	-0.0289147	0.720827	0.923212	FALSE	44	39	44	39	0.406603
P0ACY1	YDJA	14	12	-0.0288232	0.73543	0.931038	FALSE	37	36	37	36	-0.0365042
P0AD42	PGPC	4	3	-0.0287183	0.860689	0.969282	FALSE	11	10	11	10	0.265124
P06987	HISB	20	17	-0.0286795	0.707737	0.92025	FALSE	49	50	49	50	-0.242806
P37340	MDTK	2	2	-0.0285603	0.879476	0.971899	FALSE	5	5	5	5	-0.113719
P07330	CHEB	1	1	-0.0282215	0.940122	0.984871	FALSE	2	2	2	2	-0.0658499
P22255	CYSQ	11	11	-0.0281491	0.767396	0.938346	FALSE	33	33	33	33	-0.15618
P14175	PROV	27	17	-0.0280239	0.776445	0.941312	FALSE	55	62	55	62	-0.70433
P0A6M2	DSBB	3	2	-0.0278586	0.895709	0.977724	FALSE	6	6	6	6	-0.0602319
P0A951	SPEG	15	10	-0.027849	0.751726	0.934028	FALSE	37	32	37	32	0.491471
P0ACU2	RUTR	9	7	-0.0277752	0.78931	0.948	FALSE	24	22	24	22	0.268737
P0A6B7	ISCS	35	29	-0.0276385	0.731581	0.927078	FALSE	98	90	98	90	0.237576
P00957	ALAS	82	72	-0.0276278	0.615633	0.882549	FALSE	230	220	230	220	0.050747
P0A6A6	LEUC	11	5	-0.0271214	0.821123	0.95501	FALSE	25	19	25	19	1.08582
P10100	RLPA	3	3	-0.0269446	0.880992	0.971899	FALSE	9	9	9	9	-0.146343
P0AGE0	SSB	13	11	-0.0269411	0.757643	0.935698	FALSE	36	34	36	34	0.114719
P04335	FRSA	29	26	-0.0269336	0.709481	0.92025	FALSE	79	75	79	75	0.0933017
Q6BF17	DGOD	2	1	-0.0267849	0.923381	0.982524	FALSE	5	3	5	3	1.71797
P17445	BETB	18	14	-0.02669	0.809465	0.951171	FALSE	41	40	41	40	-0.0576942
P0AE34	ARTQ	2	2	-0.0263614	0.892771	0.976831	FALSE	6	6	6	6	-0.140347
P77256	YDJG	3	2	-0.0263106	0.935806	0.983846	FALSE	6	6	6	6	-0.0652678
P15082	SRLR	6	5	-0.0263069	0.860168	0.969282	FALSE	18	16	18	16	0.372538
P0A9W0	ULAR	7	4	-0.0258821	0.849732	0.967169	FALSE	14	18	14	18	-1.24445
P0ABA4	ATPH	11	11	-0.0257157	0.825029	0.958687	FALSE	32	32	32	32	-0.151898
P35340	AHPF	49	37	-0.0255945	0.667945	0.902652	FALSE	132	117	132	117	0.386854
P39342	YJGR	12	11	-0.0255887	0.831934	0.95978	FALSE	33	32	33	32	-0.0102843
P05458	PTRA	38	25	-0.0253596	0.799487	0.949527	FALSE	92	84	92	84	0.269452
P0A6E4	ARGG	29	23	-0.025297	0.713079	0.92025	FALSE	75	73	75	73	-0.0165764
P29131	FTSN	6	5	-0.0251017	0.864198	0.969282	FALSE	17	14	17	14	0.732435
P13857	RIML	5	4	-0.0246438	0.864637	0.969282	FALSE	11	13	11	13	-0.867354
P0AC16	FOLB	5	5	-0.0246169	0.854921	0.968853	FALSE	15	15	15	15	-0.151575
P23524	GARK	3	2	-0.0245374	0.906728	0.980034	FALSE	7	7	7	7	-0.147492
P77433	YKGG	6	5	-0.0244821	0.869311	0.97103	FALSE	16	15	16	15	0.177771
P60293	MUKF	20	16	-0.0242354	0.800905	0.949527	FALSE	53	52	53	52	-0.0659034
P33915	YEJE	1	1	-0.0240502	0.942329	0.985098	FALSE	2	3	2	3	-1.42223
P0AGD7	FFH	41	35	-0.0240399	0.714907	0.92025	FALSE	107	107	107	107	-0.149417
P31828	PQQL	18	9	-0.0240395	0.852769	0.968048	FALSE	34	28	34	28	0.711513
P0A722	LPXA	9	9	-0.023867	0.829752	0.95934	FALSE	26	24	26	24	0.22774
P21517	MALZ	11	8	-0.023598	0.812325	0.951881	FALSE	28	23	28	23	0.722156
P0AAI3	FTSH	46	35	-0.0235451	0.707105	0.92025	FALSE	122	109	122	109	0.365422
P52067	FSR	1	1	-0.0235095	0.932504	0.983694	FALSE	3	3	3	3	-0.125275
P64545	YFGG	1	1	-0.023232	0.945121	0.985098	FALSE	3	3	3	3	-0.125275
P75851	SSUC	1	1	-0.0229767	0.929662	0.98303	FALSE	3	3	3	3	-0.125275
P11447	ARGH	18	13	-0.0228881	0.785869	0.946941	FALSE	36	38	36	38	-0.369952
P39377	IADA	17	10	-0.022754	0.81376	0.951881	FALSE	43	34	43	34	0.918788
P0ACZ8	CUSR	6	4	-0.0226886	0.927477	0.98303	FALSE	12	13	12	13	-0.492998
P0A9H7	CFA	20	18	-0.0226662	0.85301	0.968048	FALSE	57	55	57	55	0.0129408
P08179	PURN	11	8	-0.0223093	0.840147	0.961819	FALSE	25	28	25	28	-0.67644
P77279	FETA	8	7	-0.0222767	0.873806	0.971899	FALSE	22	20	22	20	0.25753
P68567	RSMJ	11	6	-0.0222015	0.920369	0.982524	FALSE	26	17	26	17	1.70035
P77625	HXPA	12	10	-0.0219947	0.83119	0.959352	FALSE	30	32	30	32	-0.438644
P00887	AROH	15	13	-0.0216186	0.79145	0.948151	FALSE	40	41	40	41	-0.265257
P0AA63	YQJA	1	1	-0.0209952	0.935753	0.983846	FALSE	3	3	3	3	-0.125275
P15286	FLK	7	6	-0.0205298	0.87433	0.971899	FALSE	19	19	19	19	-0.165555
P42588	PATA	5	4	-0.0200436	0.900778	0.979603	FALSE	13	13	13	13	-0.137828
P76290	CMOA	16	12	-0.0200342	0.812499	0.951881	FALSE	37	39	37	39	-0.386167
P05852	TSAD	19	16	-0.0193947	0.869426	0.97103	FALSE	52	50	52	50	0.0263786
P0A8U0	SYD	4	4	-0.01899	0.88809	0.974779	FALSE	12	12	12	12	-0.149565
P0AA97	YAEQ	8	7	-0.0184762	0.874158	0.971899	FALSE	22	22	22	22	-0.157186
P0AGL7	RSME	11	9	-0.0184583	0.8801	0.971899	FALSE	27	29	27	29	-0.471541
P07023	TYRA	20	16	-0.0183538	0.852093	0.968048	FALSE	52	52	52	52	-0.14779
P75974	COHE	7	6	-0.0183242	0.882643	0.971899	FALSE	18	17	18	17	0.111815
P0ABB0	ATPA	48	43	-0.0183217	0.759759	0.936497	FALSE	133	129	133	129	-0.0197154
P36929	RSMB	23	22	-0.0180699	0.798367	0.949527	FALSE	66	65	66	65	-0.0899719
P21599	PYKA	41	37	-0.0180014	0.766193	0.938346	FALSE	114	115	114	115	-0.197182
P37773	MPL	31	25	-0.0179466	0.801068	0.949527	FALSE	82	75	82	75	0.258201
P0AAU7	YBFE	4	4	-0.0173617	0.901577	0.979603	FALSE	11	10	11	10	0.312686
P0A9J8	PHEA	16	13	-0.0172552	0.86825	0.970797	FALSE	40	41	40	41	-0.256252
P0A944	RIMI	6	6	-0.017212	0.897386	0.978725	FALSE	17	17	17	17	-0.131423
P0AF12	MTNN	15	14	-0.0171854	0.880061	0.971899	FALSE	40	42	40	42	-0.365888
P36659	CBPA	13	9	-0.016851	0.924917	0.982967	FALSE	32	34	32	34	-0.424216
P0A870	TALB	41	40	-0.0168181	0.786433	0.947177	FALSE	117	115	117	115	-0.0732514
P0ABR5	HCAE	1	1	-0.0166753	0.954915	0.985098	FALSE	3	3	3	3	-0.125275
P76291	CMOB	15	13	-0.016191	0.863967	0.969282	FALSE	39	38	39	38	-0.0391674
P0AC55	GLNK	3	1	-0.0161334	0.954569	0.985098	FALSE	5	8	5	8	-1.96301
P0AAT9	YBEL	8	8	-0.0160569	0.909156	0.980034	FALSE	23	24	23	24	-0.3398
P0A9D4	CYSE	14	11	-0.0157727	0.883129	0.971899	FALSE	37	34	37	34	0.230516
P76549	YFFR	3	3	-0.0156286	0.921944	0.982524	FALSE	9	9	9	9	-0.146343
P0AG14	SOHB	19	19	-0.0155524	0.846592	0.964856	FALSE	56	55	56	55	-0.0646665
P30011	NADC	12	11	-0.0153751	0.893176	0.976831	FALSE	34	34	34	34	-0.141517
P0A9R4	FDX	5	4	-0.0153707	0.920286	0.982524	FALSE	12	11	12	11	0.214606
P41407	AZOR	10	8	-0.0153631	0.913114	0.981121	FALSE	27	24	27	24	0.358333
P0AG03	UBIX	8	5	-0.0151164	0.904216	0.980034	FALSE	19	17	19	17	0.342807
P0AEB7	YOAB	4	4	-0.0149234	0.937453	0.983846	FALSE	11	11	11	11	-0.180485
P0AF50	YJBR	4	3	-0.0148472	0.960808	0.986635	FALSE	8	9	8	9	-0.61309
P75824	HCR	5	5	-0.0146277	0.916724	0.981935	FALSE	15	15	15	15	-0.151575
P00960	GLYQ	20	20	-0.0145269	0.884373	0.972123	FALSE	59	56	59	56	0.09272
P0A962	ANSA	8	7	-0.0144991	0.894388	0.976831	FALSE	21	21	21	21	-0.153949
P0AAK1	HYCB	1	1	-0.0142483	0.951574	0.985098	FALSE	3	3	3	3	-0.125275
P0ACL9	PDHR	11	8	-0.0141486	0.908063	0.980034	FALSE	29	25	29	25	0.51254
P17888	PRIA	14	12	-0.0135698	0.876345	0.971899	FALSE	35	38	35	38	-0.509752
P0ADU2	YGIN	6	6	-0.0135534	0.934358	0.983846	FALSE	18	17	18	17	0.111815
P0ACI6	ASNC	4	4	-0.0135531	0.952936	0.985098	FALSE	12	11	12	11	0.243253
P65367	YQCA	3	3	-0.0135099	0.946092	0.985098	FALSE	9	9	9	9	-0.146343
P04395	ALKA	8	6	-0.0135011	0.909625	0.980034	FALSE	21	17	21	17	0.794623
P0A6F5	GROEL	95	75	-0.0134109	0.803702	0.949527	FALSE	237	229	237	229	0.00352559
P0AA25	TRXA	13	12	-0.0130722	0.928499	0.98303	FALSE	36	37	36	37	-0.272957
P13024	FDHE	18	16	-0.0128127	0.901602	0.979603	FALSE	51	49	51	49	0.0368965
P0CG19	RPH	9	9	-0.0126194	0.915895	0.981935	FALSE	26	25	26	25	0.0149713
P0A799	PGK	58	54	-0.0123547	0.875259	0.971899	FALSE	166	165	166	165	-0.131148
P77610	ANSP	2	1	-0.0122332	0.960055	0.986635	FALSE	3	5	3	5	-2.04404
P75782	RLMF	8	7	-0.0119103	0.910703	0.980034	FALSE	23	21	23	21	0.239436
P75989	BLUR	6	6	-0.01185	0.913917	0.981374	FALSE	17	17	17	17	-0.173735
P77488	DXS	32	26	-0.0114096	0.878044	0.971899	FALSE	85	79	85	79	0.170626
P25535	UBII	13	12	-0.0114059	0.910766	0.980034	FALSE	39	36	39	36	0.215455
P13035	GLPD	41	13	-0.0108844	0.961346	0.986635	FALSE	46	42	46	42	0.241379
P0AE82	CPXA	15	12	-0.0108644	0.91436	0.981441	FALSE	39	36	39	36	0.201428
P0A6Y8	DNAK	71	58	-0.0107954	0.894232	0.976831	FALSE	179	173	179	173	-0.00373403
P0AAC0	USPE	14	12	-0.00981173	0.92283	0.982524	FALSE	36	36	36	36	-0.153651
P0ADC3	LOLC	10	8	-0.00980941	0.926101	0.98303	FALSE	23	23	23	23	-0.125793
P56258	WECF	6	5	-0.00979387	0.936774	0.983846	FALSE	14	15	14	15	-0.441951
P76015	DHAK	18	15	-0.00968227	0.909466	0.980034	FALSE	49	46	49	46	0.145711
P45748	TSAC	10	8	-0.00944896	0.927149	0.98303	FALSE	27	25	27	25	0.18753
P0ADX9	RSMD	7	7	-0.00944655	0.934268	0.983846	FALSE	21	20	21	20	0.0737151
P0AA82	CODB	4	4	-0.00936425	0.95693	0.985637	FALSE	12	11	12	11	0.243253
P16384	MIAA	23	20	-0.00934511	0.904362	0.980034	FALSE	62	60	62	60	-0.00843422
P0AEE8	DAM	9	7	-0.00914755	0.941712	0.985098	FALSE	24	21	24	21	0.439775
P0A7E1	PYRD	39	39	-0.00891706	0.882586	0.971899	FALSE	117	117	117	117	-0.159089
P12995	BIOA	2	2	-0.00887734	0.978421	0.993274	FALSE	5	5	5	5	-0.200794
Q46857	DKGA	17	15	-0.0087817	0.945801	0.985098	FALSE	49	47	49	47	0.042675
P75728	UBIF	14	11	-0.00873875	0.92553	0.98303	FALSE	41	35	41	35	0.565572
P75736	YBFF	15	14	-0.00864118	0.922626	0.982524	FALSE	44	42	44	42	0.0524476
P76222	YNJA	5	3	-0.00858259	0.965129	0.989258	FALSE	10	12	10	12	-0.962451
P09155	RND	18	16	-0.00814634	0.938379	0.983846	FALSE	50	47	50	47	0.128036
P16256	PANF	3	3	-0.00803967	0.971897	0.991535	FALSE	9	8	9	8	0.371831
P03817	MIOC	4	4	-0.00779592	0.953781	0.985098	FALSE	12	12	12	12	-0.149565
P37774	TCYN	9	6	-0.00773071	0.950366	0.985098	FALSE	18	17	18	17	0.121661
P76372	WZZB	19	17	-0.00724421	0.936972	0.983846	FALSE	56	53	56	53	0.0904824
P75820	AMID	2	1	-0.00713541	0.987005	0.997464	FALSE	4	4	4	4	-0.0911923
P0A6I6	COAD	7	4	-0.00712987	0.966355	0.98941	FALSE	16	14	16	14	0.437447
P37028	BTUF	4	3	-0.00711874	0.965824	0.989258	FALSE	11	10	11	10	0.265124
P19624	PDXA	10	8	-0.00704617	0.952251	0.985098	FALSE	28	27	28	27	0.0295538
P0AB83	NTH	9	6	-0.00700448	0.968461	0.991065	FALSE	23	18	23	18	0.941229
P52097	TILS	13	11	-0.00691948	0.956023	0.985098	FALSE	37	34	37	34	0.231846
P07001	PNTA	24	19	-0.00671976	0.945712	0.985098	FALSE	62	59	62	59	0.0829538
P0A7V0	RPSB	37	35	-0.00663138	0.922263	0.982524	FALSE	107	107	107	107	-0.158325
P39263	YFCC	2	2	-0.00658063	0.980751	0.993483	FALSE	6	6	6	6	-0.140347
P0AEK2	FABG	17	17	-0.0065454	0.945516	0.985098	FALSE	51	51	51	51	-0.157595
P0A9F3	CYSB	25	19	-0.00645237	0.928116	0.98303	FALSE	65	61	65	61	0.133266
P30863	DKGB	6	4	-0.00619125	0.965671	0.989258	FALSE	15	14	15	14	0.15698
P32176	FDOG	61	45	-0.00612107	0.952243	0.985098	FALSE	154	144	154	144	0.153125
P0AEI1	MIAB	46	42	-0.00602107	0.928755	0.98303	FALSE	129	132	129	132	-0.258985
P33362	YEHZ	10	10	-0.00601196	0.964805	0.989258	FALSE	28	28	28	28	-0.129274
P08368	CREB	5	4	-0.00510149	0.970501	0.991472	FALSE	12	12	12	12	-0.149565
P23721	SERC	28	26	-0.00501011	0.954143	0.985098	FALSE	79	81	79	81	-0.26372
P0A9W9	YRDA	16	14	-0.00492086	0.952956	0.985098	FALSE	43	40	43	40	0.179234
P0ACU7	YJDC	7	7	-0.00405888	0.980109	0.993294	FALSE	21	19	21	19	0.313266
P0ACL2	EXUR	11	11	-0.00344346	0.970466	0.991472	FALSE	32	31	32	31	-0.0101008
Q46893	ISPD	12	12	-0.00335767	0.973051	0.991927	FALSE	36	36	36	36	-0.156512
P0A9F1	MNTR	10	8	-0.00267543	0.977845	0.993274	FALSE	28	24	28	24	0.531957
P0ACA3	SSPA	26	23	-0.00257164	0.970835	0.991472	FALSE	72	69	72	69	0.0236277
P0AEJ0	EMRB	1	1	-0.00236357	0.99567	0.998382	FALSE	3	3	3	3	-0.125275
P67662	AAER	2	1	-0.00222945	0.993099	0.998215	FALSE	4	5	4	5	-1.02694
P00888	AROF	16	13	-0.00188022	0.983284	0.995266	FALSE	40	38	40	38	0.089173
P0A6G7	CLPP	17	16	-0.0017558	0.983	0.995266	FALSE	47	47	47	47	-0.154517
P23878	FEPC	5	3	-0.0016638	0.996677	0.998382	FALSE	11	11	11	11	-0.163196
P0AER5	GLTK	1	1	-0.00135685	0.996558	0.998382	FALSE	3	2	3	2	1.19571
P75796	GSIA	18	16	-0.00124996	0.98754	0.997613	FALSE	46	46	46	46	-0.1492
P0A7T7	RPSR	10	7	-0.00123853	0.991574	0.998215	FALSE	25	26	25	26	-0.339209
P09391	GLPG	4	4	-0.00120795	0.993601	0.998215	FALSE	12	12	12	12	-0.149565
P09373	PFLB	133	116	-0.000994715	0.989793	0.998215	FALSE	364	356	364	356	-0.0512932
P27848	YIGL	7	6	-0.000966927	0.993279	0.998215	FALSE	20	19	20	19	0.0851233
P21893	RECJ	18	14	-0.000864949	0.992686	0.998215	FALSE	42	41	42	41	-0.0229579
P13009	METH	48	42	-0.000660901	0.991363	0.998215	FALSE	128	123	128	123	0.0277866
P0A805	FRR	21	20	1.5877e-05	0.999858	0.999858	FALSE	61	60	61	60	-0.075773
P0AG07	RPE	15	14	0.000137003	0.998933	0.999322	FALSE	44	41	44	41	0.175659
P0A7Z4	RPOA	43	38	0.000220353	0.997476	0.998382	FALSE	119	116	119	116	-0.0343099
P02919	MRCB	31	25	0.000247342	0.997607	0.998382	FALSE	78	77	78	77	-0.0860959
P0AFP6	YBGI	13	10	0.000363005	0.997593	0.998382	FALSE	33	33	33	33	-0.15709
P33941	YOJI	11	9	0.000585312	0.995968	0.998382	FALSE	31	27	31	27	0.473524
P0A6D7	AROK	21	20	0.000626587	0.993516	0.998215	FALSE	59	59	59	59	-0.151631
P28905	HOLC	8	8	0.000666158	0.995108	0.998382	FALSE	22	23	22	23	-0.329932
P0AEJ6	EUTB	17	16	0.00109702	0.992201	0.998215	FALSE	46	45	46	45	-0.0409991
P0A8N3	LYSS	53	44	0.00127423	0.986228	0.997464	FALSE	148	141	148	141	0.0604114
P61316	LOLA	13	12	0.00156142	0.990858	0.998215	FALSE	37	36	37	36	-0.0224765
P37689	GPMI	62	57	0.00174963	0.976012	0.992917	FALSE	174	166	174	166	0.059811
P25742	RFAQ	8	7	0.00207846	0.986744	0.997464	FALSE	22	21	22	21	0.0698303
P0A6X1	HEMA	8	6	0.00228908	0.988247	0.997896	FALSE	17	17	17	17	-0.123532
P29013	YCGB	4	2	0.00234032	0.993951	0.998215	FALSE	8	7	8	7	0.434466
P07862	DDLB	15	14	0.00277139	0.974313	0.992427	FALSE	44	41	44	41	0.163287
P60340	TRUB	15	11	0.00281283	0.980179	0.993294	FALSE	39	36	39	36	0.225228
P39835	GNTT	2	1	0.00283126	0.990963	0.998215	FALSE	4	4	4	4	-0.201331
P31130	YDEI	1	1	0.00296622	0.99546	0.998382	FALSE	3	2	3	2	1.31253
P0ACU5	FABR	9	9	0.00299466	0.973647	0.992142	FALSE	24	26	24	26	-0.507619
P0A9X1	ZNUC	7	7	0.00338959	0.977108	0.992917	FALSE	20	19	20	19	0.0504071
P30850	RNB	57	51	0.0035594	0.95874	0.986226	FALSE	156	150	156	150	0.0286148
P08245	YCIH	6	5	0.00357001	0.978616	0.993274	FALSE	15	16	15	16	-0.427364
P76163	YDFV	1	1	0.0037031	0.988595	0.997896	FALSE	3	3	3	3	-0.125275
P77293	YFDH	7	6	0.00379972	0.976747	0.992917	FALSE	18	18	18	18	-0.134887
P0AEX3	KGTP	3	2	0.00390886	0.986784	0.997464	FALSE	6	7	6	7	-0.728086
P76621	GLAH	2	1	0.00425608	0.989457	0.998215	FALSE	2	4	2	4	-2.49237
P0A6Q6	FABZ	18	15	0.00459855	0.955981	0.985098	FALSE	49	44	49	44	0.334506
P0ADK6	YIBA	2	2	0.00473817	0.979968	0.993294	FALSE	6	6	6	6	-0.140347
P07623	METAS	6	3	0.0047806	0.975585	0.992917	FALSE	12	11	12	11	0.242106
P10908	UGPQ	9	8	0.0049999	0.961321	0.986635	FALSE	25	26	25	26	-0.332689
P0A8V2	RPOB	157	137	0.00510756	0.912367	0.981121	FALSE	432	413	432	413	0.0509433
P0A8X0	YJGA	15	13	0.00537256	0.954539	0.985098	FALSE	42	39	42	39	0.175235
P00959	METG	67	58	0.00538701	0.934562	0.983846	FALSE	183	177	183	177	-0.00489172
P0A6I9	COAE	6	6	0.00540651	0.96877	0.991065	FALSE	18	18	18	18	-0.15295
P25534	UBIH	21	20	0.00571849	0.943775	0.985098	FALSE	59	59	59	59	-0.147096
P0A6K1	DAPF	7	6	0.00579684	0.976366	0.992917	FALSE	19	18	19	18	0.105434
P0A9M2	HPT	23	22	0.00607792	0.937927	0.983846	FALSE	68	66	68	66	-0.0176116
P77737	OPPF	25	22	0.00619041	0.946562	0.985098	FALSE	66	64	66	64	-0.0138099
P0ACA7	GSTB	14	12	0.00627682	0.951777	0.985098	FALSE	39	37	39	37	0.0896263
P0AFC0	NUDB	6	6	0.00631047	0.958488	0.986226	FALSE	16	16	16	16	-0.166492
P77150	PDXY	16	13	0.00632293	0.959033	0.986226	FALSE	39	38	39	38	-0.0176589
P00946	MANA	22	19	0.00647411	0.93449	0.983846	FALSE	61	59	61	59	-0.00454925
P0A8R9	HDFR	11	11	0.0065903	0.944995	0.985098	FALSE	31	30	31	30	0.0114281
P71298	INTF	12	7	0.00673796	0.960222	0.986635	FALSE	28	26	28	26	0.147986
P30745	MOAA	5	2	0.00684311	0.97169	0.991535	FALSE	11	9	11	9	0.658739
P0ABA6	ATPG	35	31	0.00696427	0.918543	0.982524	FALSE	96	94	96	94	-0.0636047
P0AFH0	OGT	4	3	0.00702887	0.972971	0.991927	FALSE	9	9	9	9	-0.146343
P0A6T5	FOLE	17	14	0.00709901	0.929921	0.98303	FALSE	44	43	44	43	-0.0302214
P0A7R5	RPSJ	16	15	0.0072566	0.949253	0.985098	FALSE	44	46	44	46	-0.358314
P76250	DMLR	5	3	0.00733013	0.969127	0.991065	FALSE	10	10	10	10	-0.131671
P52045	SCPB	1	1	0.00754648	0.979385	0.993294	FALSE	3	3	3	3	-0.125275
P36673	TRER	5	5	0.00817702	0.95391	0.985098	FALSE	15	15	15	15	-0.151575
Q46861	YGIQ	19	17	0.0082229	0.952038	0.985098	FALSE	50	49	50	49	-0.0552395
P0A8D3	YAII	7	5	0.00831619	0.958358	0.986226	FALSE	20	15	20	15	1.10156
P33218	YEBE	8	7	0.00834595	0.93756	0.983846	FALSE	24	22	24	22	0.231129
P0ACR2	YDHB	3	3	0.00836022	0.955792	0.985098	FALSE	9	9	9	9	-0.146343
P21507	SRMB	29	27	0.00851144	0.9133	0.981121	FALSE	83	81	83	81	-0.0385209
P0AG40	RIBF	16	16	0.0086924	0.916208	0.981935	FALSE	47	47	47	47	-0.154517
P09323	NAGE	14	13	0.00912675	0.910299	0.980034	FALSE	41	37	41	37	0.333908
P76268	KDGR	21	18	0.00957454	0.905368	0.980034	FALSE	58	59	58	59	-0.228952
P27303	EMRA	20	20	0.00968806	0.897825	0.978789	FALSE	59	59	59	59	-0.160265
P07102	APPA	11	9	0.00989471	0.953714	0.985098	FALSE	26	27	26	27	-0.289348
P0A705	INFB	78	66	0.0100263	0.865108	0.969388	FALSE	209	203	209	203	-0.0169019
P52129	RNLA	10	8	0.0106333	0.931405	0.983341	FALSE	26	25	26	25	0.0162762
P69346	YEFM	1	1	0.0106383	0.964683	0.989258	FALSE	3	3	3	3	-0.125275
P0A6U3	MNMG	31	27	0.0106948	0.8743	0.971899	FALSE	86	81	86	81	0.125775
P0A7E3	PYRE	18	18	0.0107429	0.883245	0.971899	FALSE	53	54	53	54	-0.240261
P23869	PPIB	10	7	0.0107655	0.930774	0.983078	FALSE	25	25	25	25	-0.129539
P56262	YSGA	7	5	0.0107741	0.952469	0.985098	FALSE	17	18	17	18	-0.38008
P0A8I1	YQGF	6	4	0.0108714	0.94926	0.985098	FALSE	13	12	13	12	0.186915
P18133	PNCB	18	17	0.0110394	0.905781	0.980034	FALSE	50	50	50	50	-0.148138
P0AB61	YCIN	8	7	0.0111758	0.930347	0.98303	FALSE	22	22	22	22	-0.148165
P0A6P9	ENO	69	64	0.011293	0.906488	0.980034	FALSE	195	189	195	189	-0.00774383
P15043	RECQ	8	8	0.0113464	0.916727	0.981935	FALSE	24	23	24	23	0.023362
P0AAN1	HYBE	2	2	0.0115063	0.954664	0.985098	FALSE	6	6	6	6	-0.140347
P26365	AMIB	12	10	0.0117114	0.907762	0.980034	FALSE	32	31	32	31	0.00613209
P0A8J8	RHLB	36	32	0.0120489	0.862702	0.969282	FALSE	100	97	100	97	-0.0132221
P0AC62	GRXC	5	5	0.0121055	0.935805	0.983846	FALSE	15	14	15	14	0.164743
P05020	PYRC	28	26	0.012108	0.890298	0.97637	FALSE	81	79	81	79	-0.0418704
P60438	RPLC	18	16	0.0121665	0.914966	0.981682	FALSE	50	49	50	49	-0.0684123
P0A8S1	ARGP	13	12	0.0121916	0.881766	0.971899	FALSE	38	37	38	37	-0.0350978
P14375	ZRAR	7	6	0.0122262	0.926451	0.98303	FALSE	19	18	19	18	0.108218
P69829	PTSN	9	7	0.0122329	0.910471	0.980034	FALSE	23	22	23	22	0.0551781
P22525	YCBB	13	10	0.0126286	0.924928	0.982967	FALSE	33	31	33	31	0.150437
P0A7L0	RPLA	44	39	0.0127651	0.846975	0.964856	FALSE	122	115	122	115	0.12129
P0C093	SLMA	16	11	0.0132125	0.89912	0.979372	FALSE	41	38	41	38	0.19393
P0A6A3	ACKA	41	36	0.0135087	0.894511	0.976831	FALSE	112	108	112	108	0.0100442
P0A978	CSPG	7	6	0.0135612	0.941175	0.985098	FALSE	19	18	19	18	0.0901552
P21367	YCAC	11	11	0.0143536	0.918969	0.982524	FALSE	33	32	33	32	-0.0102843
P0A924	PGPB	3	1	0.0143936	0.954924	0.985098	FALSE	7	5	7	5	1.24969
P43671	PQIB	22	16	0.0144309	0.87827	0.971899	FALSE	53	47	53	47	0.389179
P0ABU7	EXBB	7	6	0.014451	0.939348	0.984461	FALSE	18	20	18	20	-0.624397
P62517	MDOH	24	21	0.0147107	0.858713	0.969282	FALSE	66	62	66	62	0.127257
P75839	YCAP	1	1	0.0149043	0.949924	0.985098	FALSE	3	3	3	3	-0.125275
P77804	YDGA	33	27	0.0151608	0.827768	0.95934	FALSE	85	83	85	83	-0.0440972
P45524	YHET	12	10	0.0153622	0.877512	0.971899	FALSE	31	28	31	28	0.303134
P0AGC5	MLTF	1	1	0.0156316	0.971065	0.991472	FALSE	2	2	2	2	0.00383158
P28635	METQ	20	18	0.0157691	0.892504	0.976831	FALSE	53	54	53	54	-0.238526
P0AEH1	RSEP	17	15	0.0159137	0.886448	0.973712	FALSE	47	45	47	45	0.0350152
P0A6R3	FIS	5	5	0.0159748	0.913257	0.981121	FALSE	15	14	15	14	0.164743
P45463	TTDR	5	3	0.0161269	0.92207	0.982524	FALSE	10	11	10	11	-0.57959
P0AD33	YFCZ	5	5	0.0164867	0.948166	0.985098	FALSE	15	15	15	15	-0.151575
P75830	MACA	9	4	0.0165081	0.931966	0.983529	FALSE	12	15	12	15	-1.09186
P64554	QUEE	14	13	0.0167481	0.856852	0.969066	FALSE	40	39	40	39	-0.0456829
P76423	THIM	2	2	0.0167589	0.935077	0.983846	FALSE	6	5	6	5	0.620959
P23845	CYSN	23	21	0.0168378	0.837593	0.961819	FALSE	65	63	65	63	-0.0159786
P37647	KDGK	14	12	0.0169496	0.85928	0.969282	FALSE	39	37	39	37	0.0879448
P37019	CLCA	4	4	0.0170033	0.938115	0.983846	FALSE	11	9	11	9	0.766501
P75870	YCCS	9	8	0.0170361	0.870785	0.971417	FALSE	23	23	23	23	-0.163028
P76172	YNFD	1	1	0.0172744	0.975984	0.992917	FALSE	3	3	3	3	-0.125275
P0A7H0	RECF	7	7	0.0181575	0.889244	0.97563	FALSE	20	20	20	20	-0.16194
P0AC92	GNSA	3	2	0.0181927	0.92274	0.982524	FALSE	8	7	8	7	0.438376
P68688	GRXA	2	2	0.0184554	0.942383	0.985098	FALSE	6	6	6	6	-0.140347
P40120	MDOD	30	26	0.0186078	0.844186	0.964838	FALSE	83	77	83	77	0.195498
P0AAG5	MDLB	6	5	0.0186247	0.892395	0.976831	FALSE	17	15	17	15	0.413784
P0AEY5	MDAB	9	7	0.0187804	0.881327	0.971899	FALSE	23	23	23	23	-0.13128
P63389	YHES	30	24	0.0191103	0.830632	0.95934	FALSE	74	78	74	78	-0.396902
P37645	YHJG	11	11	0.0192898	0.838841	0.961819	FALSE	32	33	32	33	-0.291517
P11446	ARGC	5	3	0.0194288	0.90397	0.980034	FALSE	13	10	13	10	0.975385
P23886	CYDC	17	14	0.0194906	0.839367	0.961819	FALSE	41	43	41	43	-0.364056
P39161	UXUR	3	2	0.0203177	0.928175	0.98303	FALSE	6	6	6	6	-0.140347
P06709	BIRA	13	11	0.0207833	0.839036	0.961819	FALSE	35	32	35	32	0.242235
P63224	GMHA	12	12	0.0208095	0.8304	0.95934	FALSE	36	36	36	36	-0.156512
Q47156	YAFN	1	1	0.0212747	0.92974	0.98303	FALSE	3	3	3	3	-0.125275
P23830	PSSA	30	28	0.0213133	0.763181	0.937184	FALSE	88	81	88	81	0.229029
P0AG82	PSTS	18	17	0.0214972	0.829532	0.95934	FALSE	53	50	53	50	0.122366
P31441	ADE	11	10	0.021692	0.867084	0.969914	FALSE	31	28	31	28	0.321054
A0A385XJE6;P0CE49;P0CE50;P0CE51;P0CE52;P0CE53;P0CE54;P0CE55;P0CE56;P0CE57;P0CE58	INSH21;INSH1;INSH2;INSH3;INSH4;INSH6;INSH7;INSH8;INSH9;INSH10;INSH11	5	4	0.0221961	0.909818	0.980034	FALSE	11	12	11	12	-0.526248
P37749	WBBI	19	19	0.0223191	0.776262	0.941312	FALSE	57	55	57	55	0.00743231
P0A817	METK	34	28	0.022505	0.760472	0.936497	FALSE	95	82	95	82	0.516711
P0A7X6	RIMM	12	11	0.0228509	0.80668	0.950486	FALSE	33	30	33	30	0.296207
P07000	PLDB	13	10	0.0229138	0.791297	0.948151	FALSE	36	33	36	33	0.237652
P36680	ZAPD	11	10	0.02319	0.803448	0.949527	FALSE	30	31	30	31	-0.283745
P21156	CYSD	18	12	0.0232024	0.789732	0.948	FALSE	41	40	41	40	-0.0280159
P69425	TATB	5	4	0.0232425	0.882927	0.971899	FALSE	13	11	13	11	0.623352
P0ADP0	YIGB	10	10	0.0235482	0.84629	0.964856	FALSE	30	29	30	29	0.00450311
P77567	NHOA	3	3	0.0236977	0.894373	0.976831	FALSE	9	8	9	8	0.371831
P38684	TORR	4	3	0.0237658	0.904674	0.980034	FALSE	10	10	10	10	-0.134879
P04982	RBSD	3	3	0.0237976	0.883579	0.971899	FALSE	9	9	9	9	-0.146343
P0A8T7	RPOC	160	138	0.0240207	0.582079	0.868309	FALSE	432	422	432	422	-0.05176
P07658	FDHF	9	5	0.0240502	0.930189	0.98303	FALSE	20	18	20	18	0.320486
P23894	HTPX	8	5	0.0240893	0.850733	0.967169	FALSE	21	16	21	16	1.05796
P0AEX5	PRKB	8	5	0.0242036	0.866203	0.969914	FALSE	17	16	17	16	0.1293
P08997	ACEB	38	22	0.0242526	0.843651	0.964654	FALSE	81	71	81	71	0.458474
P0AA39	RLUC	19	18	0.0244929	0.826842	0.95934	FALSE	55	56	55	56	-0.235699
P0A9A6	FTSZ	44	38	0.0247755	0.715472	0.92025	FALSE	118	115	118	115	-0.0337596
P77754	SPY	8	5	0.0248362	0.902237	0.979865	FALSE	15	16	15	16	-0.38102
P0ACK2	AGAR	7	5	0.0248629	0.839872	0.961819	FALSE	16	17	16	17	-0.413853
P0A850	TIG	79	68	0.0252104	0.669711	0.902652	FALSE	211	210	211	210	-0.134153
P0A715	KDSA	32	29	0.025331	0.738364	0.932091	FALSE	86	89	86	89	-0.306697
P0A8D0	NRDR	8	7	0.0255449	0.863246	0.969282	FALSE	24	21	24	21	0.4568
P14294	TOPB	25	22	0.0255532	0.764787	0.937775	FALSE	67	67	67	67	-0.154257
P39376	YJIE	2	1	0.0255631	0.922073	0.982524	FALSE	4	4	4	4	-0.103981
P30178	HCXB	12	9	0.0256605	0.846761	0.964856	FALSE	30	29	30	29	0.00450311
P39321	TAMB	33	23	0.0259922	0.779327	0.943029	FALSE	85	76	85	76	0.360696
P28248	DCD	7	6	0.026065	0.832965	0.96011	FALSE	20	18	20	18	0.317702
P00370	GDHA	21	16	0.026106	0.775228	0.941312	FALSE	49	53	49	53	-0.517124
P37051	PURU	12	12	0.0261071	0.77837	0.942757	FALSE	35	35	35	35	-0.146843
P24178	YFFB	8	5	0.0263115	0.869591	0.97103	FALSE	17	15	17	15	0.413784
P0A7I4	PRFC	37	30	0.0263139	0.745959	0.932091	FALSE	103	92	103	92	0.371271
P17802	MUTY	6	5	0.0263227	0.855225	0.968853	FALSE	16	14	16	14	0.437833
P68767	PEPA	38	35	0.026407	0.751588	0.934028	FALSE	107	105	107	105	-0.0641925
P08373	MURB	17	14	0.0264201	0.80754	0.950808	FALSE	48	43	48	43	0.353352
P77529	TCYP	10	9	0.0266863	0.815476	0.951881	FALSE	27	27	27	27	-0.140361
P23865	PRC	34	29	0.0266927	0.708042	0.92025	FALSE	96	90	96	90	0.145526
P07004	PROA	30	25	0.026786	0.71523	0.92025	FALSE	81	78	81	78	0.0279312
P06968	DUT	5	3	0.0269879	0.863552	0.969282	FALSE	12	12	12	12	-0.135959
P76418	YEGU	4	2	0.0271244	0.900875	0.979603	FALSE	8	6	8	6	1.02221
P60716	LIPA	28	25	0.0271916	0.695637	0.91578	FALSE	79	76	79	76	0.0281554
P0ABJ9	CYDA	26	23	0.0275839	0.800918	0.949527	FALSE	72	69	72	69	0.0502609
P0AEZ3	MIND	26	23	0.0275858	0.72063	0.923212	FALSE	72	69	72	69	0.0371735
P0AG30	RHO	45	39	0.0277054	0.688706	0.912721	FALSE	123	120	123	120	-0.0444015
P32662	GPH	13	9	0.0277302	0.816639	0.951944	FALSE	35	30	35	30	0.542364
P0A8I8	RLMH	13	10	0.0277834	0.787927	0.947647	FALSE	37	33	37	33	0.372538
P23003	TRMA	25	20	0.0277962	0.706628	0.92025	FALSE	65	63	65	63	0.00192905
P04951	KDSB	19	19	0.0278783	0.744056	0.932091	FALSE	56	57	56	57	-0.236702
P0A8P3	YGGX	10	8	0.028287	0.827971	0.95934	FALSE	27	28	27	28	-0.301236
P0AE12	AMN	24	20	0.0284749	0.739258	0.932091	FALSE	62	58	62	58	0.161332
P0A9B2	GAPA	57	49	0.0285369	0.75196	0.934028	FALSE	152	148	152	148	-0.0329878
P0AD65	MRDA	20	17	0.0288613	0.723322	0.923212	FALSE	51	48	51	48	0.104801
Q47702	YFEK	1	1	0.0289812	0.950837	0.985098	FALSE	2	2	2	2	-0.0658499
P75672	YAFS	2	2	0.0292262	0.884538	0.972123	FALSE	6	6	6	6	-0.140347
P00562	METL	43	38	0.0292633	0.62746	0.884379	FALSE	123	112	123	112	0.278533
P77324	PAOB	1	1	0.0295418	0.952905	0.985098	FALSE	3	2	3	2	1.31253
P0AD99	BRNQ	3	3	0.0296511	0.846109	0.964856	FALSE	9	9	9	9	-0.146343
P24174	MANC	1	1	0.0297313	0.954329	0.985098	FALSE	3	3	3	3	-0.125275
P0AGH5	SAPC	2	1	0.0300078	0.920268	0.982524	FALSE	4	4	4	4	-0.139749
P39353	YJHC	9	6	0.0300328	0.800246	0.949527	FALSE	20	17	20	17	0.603297
P27111	CYNR	7	7	0.0301135	0.771159	0.93936	FALSE	19	20	19	20	-0.356582
Q46822	IDI	3	2	0.0302343	0.893201	0.976831	FALSE	7	8	7	8	-0.661633
P77252	YKGE	9	5	0.0302899	0.810919	0.95174	FALSE	21	16	21	16	1.07667
P0A8M6	YEEX	8	6	0.0304903	0.822146	0.955768	FALSE	20	20	20	20	-0.156702
P03024	GALR	10	6	0.0305273	0.815327	0.951881	FALSE	23	21	23	21	0.29494
P0AD07	YECF	2	1	0.0307643	0.900662	0.979603	FALSE	5	4	5	4	0.729252
P39173	YEAD	24	22	0.0308277	0.764352	0.937688	FALSE	67	68	67	68	-0.219914
P0A8Z3	YBGC	4	4	0.0309495	0.816361	0.951944	FALSE	10	11	10	11	-0.529841
P0A9Z1	GLNB	14	12	0.0311828	0.745973	0.932091	FALSE	38	37	38	37	-0.0350978
P63177	RLMB	11	10	0.0312805	0.76744	0.938346	FALSE	28	28	28	28	-0.137624
P00579	RPOD	33	26	0.0313148	0.721169	0.923212	FALSE	80	79	80	79	-0.106095
P08400	PHOR	3	3	0.0313491	0.923321	0.982524	FALSE	9	8	9	8	0.313965
P0A8F8	UVRB	30	28	0.0313791	0.666431	0.902652	FALSE	87	82	87	82	0.123062
P25745	MNMA	19	13	0.0314713	0.752213	0.934028	FALSE	48	42	48	42	0.452052
P39334	BDCR	7	5	0.0315659	0.826247	0.959324	FALSE	19	16	19	16	0.59315
P30177	YBIB	24	22	0.0318993	0.716646	0.920697	FALSE	67	65	67	65	-0.0102843
P0AA04	PTSH	7	6	0.0319198	0.814468	0.951881	FALSE	19	17	19	17	0.323749
P0AB01	ELYC	4	3	0.0320294	0.879913	0.971899	FALSE	9	11	9	11	-1.00616
P0AES0	GSS	27	25	0.0321084	0.63304	0.887359	FALSE	78	78	78	78	-0.151948
P39396	BTST	11	8	0.0322078	0.802394	0.949527	FALSE	28	25	28	25	0.359066
Q47690	MMUM	5	5	0.0326031	0.840826	0.961851	FALSE	15	14	15	14	0.164743
Q93K97	NUDF	10	8	0.032889	0.76236	0.937184	FALSE	24	26	24	26	-0.520306
P51024	YAIL	7	6	0.0329842	0.789614	0.948	FALSE	19	17	19	17	0.342807
P0AF18	NAGA	18	15	0.0330726	0.708829	0.92025	FALSE	52	45	52	45	0.510969
P0AFH6	OPPC	7	6	0.0331777	0.754501	0.934028	FALSE	19	20	19	20	-0.391644
P38051	MENF	15	11	0.0335108	0.713631	0.92025	FALSE	38	34	38	34	0.358178
P63228	GMHB	8	7	0.0336765	0.783999	0.946015	FALSE	20	22	20	22	-0.578473
P06983	HEMC	30	25	0.0337637	0.682673	0.911388	FALSE	83	80	83	80	0.0222414
P25714	YIDC	22	19	0.0338979	0.660382	0.902455	FALSE	59	57	59	57	-0.00389115
P0AE85	CPXP	3	3	0.0340257	0.830416	0.95934	FALSE	9	8	9	8	0.371831
P03004	DNAA	21	19	0.0347275	0.648249	0.896221	FALSE	60	53	60	53	0.394157
P23909	MUTS	53	43	0.0350712	0.668735	0.902652	FALSE	138	130	138	130	0.115371
P75767	YBHK	10	8	0.0352113	0.760301	0.936497	FALSE	28	25	28	25	0.352269
P03813	YGEA	8	6	0.0354935	0.746129	0.932091	FALSE	17	18	17	18	-0.42765
P0C066	MLTC	3	2	0.0355665	0.891302	0.976831	FALSE	5	5	5	5	-0.0790549
P77348	MPPA	20	16	0.036136	0.679686	0.909282	FALSE	52	52	52	52	-0.141333
P0A7Z0	RPIA	15	14	0.0365222	0.809696	0.951171	FALSE	43	41	43	41	0.0613432
P06710	DNAX	30	24	0.0365889	0.642334	0.89231	FALSE	76	77	76	77	-0.21085
P45766	YHDW	1	1	0.0366876	0.924943	0.982967	FALSE	3	3	3	3	-0.125275
P0C0S1	MSCS	16	14	0.0367825	0.728867	0.925459	FALSE	45	42	45	42	0.152176
P0AD68	FTSI	23	15	0.0369714	0.671266	0.902652	FALSE	57	51	57	51	0.345118
P32684	RLUF	12	9	0.0372059	0.737886	0.932091	FALSE	29	27	29	27	0.17566
P31057	PANB	13	8	0.0375127	0.710105	0.92025	FALSE	33	26	33	26	0.907963
P0ABM9	CCMH	7	6	0.0376785	0.759339	0.936445	FALSE	16	17	16	17	-0.388279
P0AFV0	YIBH	1	1	0.0378974	0.879914	0.971899	FALSE	3	3	3	3	-0.125275
P0AAI5	FABF	30	27	0.0380422	0.606772	0.87912	FALSE	89	80	89	80	0.339853
P0AED9	DCM	19	18	0.0381246	0.608237	0.87912	FALSE	54	53	54	53	-0.0681506
P31460	DGOR	5	4	0.0381938	0.81296	0.951881	FALSE	13	14	13	14	-0.452933
P0ABP8	DEOD	36	30	0.0382894	0.746904	0.932272	FALSE	95	93	95	93	-0.0668936
P0ADY1	PPID	41	36	0.0383559	0.6358	0.888945	FALSE	107	103	107	103	0.0238316
Q46920	QUEF	12	12	0.0383599	0.754223	0.934028	FALSE	36	35	36	35	-0.0370341
P39383	YJIL	2	2	0.0384717	0.903492	0.980034	FALSE	6	4	6	4	1.42816
P0AA60	YGHB	1	1	0.0385242	0.88344	0.971899	FALSE	3	3	3	3	-0.125275
P0ADP7	UBIJ	5	4	0.0387145	0.826322	0.959324	FALSE	14	13	14	13	0.173304
P76569	YFGD	11	9	0.0390185	0.793773	0.948855	FALSE	28	26	28	26	0.194414
P0ACJ0	LRP	19	15	0.0390229	0.668985	0.902652	FALSE	51	49	51	49	0.0293809
P0ADQ2	FABY	14	14	0.0391266	0.746397	0.932091	FALSE	41	40	41	40	-0.042695
P0AF56	YJCO	2	2	0.0392971	0.881277	0.971899	FALSE	5	5	5	5	-0.0731896
P25737	LYSP	1	1	0.0394049	0.921808	0.982524	FALSE	2	3	2	3	-1.42223
P52130	RNLB	2	2	0.0394162	0.850628	0.967169	FALSE	6	6	6	6	-0.140347
P0A7B3	NADK	11	9	0.0396308	0.77231	0.940132	FALSE	26	29	26	29	-0.636744
P77721	YDJF	11	9	0.0396411	0.703804	0.92025	FALSE	30	29	30	29	-0.014734
P52006	NUDI	3	1	0.0396473	0.88674	0.973712	FALSE	7	6	7	6	0.537543
P24192	HYPD	12	10	0.0396985	0.694295	0.915551	FALSE	31	28	31	28	0.350634
P27434	RODZ	10	10	0.0399661	0.683453	0.911388	FALSE	30	30	30	30	-0.155785
P07013	PRIB	2	2	0.0400683	0.830807	0.95934	FALSE	6	6	6	6	-0.140347
P07012	PRFB	29	24	0.0401901	0.604281	0.87912	FALSE	77	71	77	71	0.221786
P26602	UBIC	5	5	0.0402119	0.739327	0.932091	FALSE	14	14	14	14	-0.125633
P24183	FDNG	42	36	0.0402453	0.584099	0.868626	FALSE	116	110	116	110	0.0828935
P39389	YJIR	1	1	0.0403168	0.871446	0.971417	FALSE	3	3	3	3	-0.125275
P77544	YFCF	8	8	0.0404642	0.745558	0.932091	FALSE	23	23	23	23	-0.13865
P0ACS5	ZNTR	3	3	0.0410713	0.861955	0.969282	FALSE	7	7	7	7	-0.107897
P13518	CSRD	6	4	0.0412328	0.835749	0.961818	FALSE	13	14	13	14	-0.490084
P0A7W1	RPSE	31	26	0.0414092	0.655356	0.902443	FALSE	84	81	84	81	0.0018949
P0AC53	ZWF	34	29	0.0414844	0.584594	0.868626	FALSE	92	89	92	89	-0.00860466
P0ACX3	YDHR	3	2	0.0415798	0.862938	0.969282	FALSE	7	7	7	7	-0.117176
P0A9X9	CSPA	9	9	0.0417126	0.82047	0.95501	FALSE	27	27	27	27	-0.155304
P0AFX9	RSEB	12	9	0.0419579	0.706171	0.92025	FALSE	36	28	36	28	0.95934
P0ACV0	LPXL	11	8	0.0420788	0.763541	0.937184	FALSE	26	24	26	24	0.213966
P27833	WECE	12	9	0.0421131	0.753279	0.934028	FALSE	33	30	33	30	0.271882
P62768	YAEH	14	13	0.0423473	0.636588	0.888945	FALSE	42	40	42	40	0.0631324
P37049	YAEI	1	1	0.0425942	0.898578	0.979195	FALSE	3	2	3	2	1.31253
P32677	YIJO	5	4	0.04283	0.771187	0.93936	FALSE	13	13	13	13	-0.155194
P21515	ACPH	5	2	0.0434085	0.861118	0.969282	FALSE	11	9	11	9	0.732208
P0A917	OMPX	8	6	0.0436513	0.802153	0.949527	FALSE	20	19	20	19	0.0394317
P69451	FADD	14	10	0.0439745	0.704321	0.92025	FALSE	32	32	32	32	-0.142566
P25437	FRMA	14	10	0.0443113	0.667471	0.902652	FALSE	37	31	37	31	0.654182
P23893	HEML	22	21	0.0444442	0.604383	0.87912	FALSE	64	63	64	63	-0.0765249
P27862	YIGZ	3	2	0.0447703	0.83808	0.961819	FALSE	7	5	7	5	1.16611
P27431	ROXA	8	7	0.0449388	0.707692	0.92025	FALSE	22	22	22	22	-0.160177
P16700	CYSP	28	25	0.0451646	0.581037	0.868309	FALSE	78	78	78	78	-0.148439
P37767	YFHH	5	5	0.0455079	0.705725	0.92025	FALSE	15	15	15	15	-0.151575
P30126	LEUD	8	7	0.0455949	0.669308	0.902652	FALSE	19	20	19	20	-0.391644
P0A744	MSRA	5	3	0.0456779	0.763376	0.937184	FALSE	10	10	10	10	-0.131671
P32695	DUSA	23	18	0.0458462	0.657384	0.902443	FALSE	61	56	61	56	0.238018
P09099	XYLB	5	3	0.0459898	0.795374	0.949508	FALSE	10	12	10	12	-0.936224
P06721	METC	18	11	0.0460359	0.695093	0.91578	FALSE	41	36	41	36	0.42287
P0AG99	SECG	4	3	0.0460877	0.818295	0.953012	FALSE	10	11	10	11	-0.533049
P75958	LOLE	4	4	0.0463285	0.815471	0.951881	FALSE	12	12	12	12	-0.149565
P11072	LIT	3	3	0.0465256	0.785282	0.946676	FALSE	9	9	9	9	-0.146343
P33919	RADD	17	14	0.0467968	0.592412	0.873189	FALSE	42	41	42	41	-0.0283065
P37355	MENH	2	2	0.0468921	0.850555	0.967169	FALSE	6	6	6	6	-0.140347
P62399	RPLE	41	34	0.0471701	0.5144	0.836752	FALSE	107	102	107	102	0.0560901
P40719	QSEC	9	5	0.0473081	0.713774	0.92025	FALSE	17	16	17	16	0.150475
P0ABG7	MRDB	4	4	0.0476696	0.744395	0.932091	FALSE	12	12	12	12	-0.149565
P00954	TRPS	29	25	0.047672	0.543125	0.850782	FALSE	81	76	81	76	0.145773
P0A9D2	GSTA	17	17	0.0478548	0.680953	0.910412	FALSE	51	50	51	50	-0.0627774
P77791	MAA	6	6	0.0478684	0.727477	0.924606	FALSE	18	17	18	17	0.0927573
P37631	YHIN	11	7	0.0480231	0.671041	0.902652	FALSE	27	22	27	22	0.751845
Q46864	MQSA	4	4	0.0483776	0.751665	0.934028	FALSE	11	11	11	11	-0.165801
P0DMC7	RCSB	13	10	0.0485205	0.608152	0.87912	FALSE	31	29	31	29	0.147395
P04995	SBCB	16	12	0.0491624	0.639211	0.890835	FALSE	39	36	39	36	0.212611
P0CF40;P0CF41;P0CF42;P0CF43;P0CF44;P0CF45	INSC1;INSC2;INSC3;INSC4;INSC5;INSC6	3	2	0.0492147	0.795273	0.949508	FALSE	8	7	8	7	0.411396
P76053	SMRA	7	5	0.0493394	0.714534	0.92025	FALSE	20	14	20	14	1.45328
P21889	ASPS	76	64	0.0501761	0.457385	0.810576	FALSE	202	192	202	192	0.0828749
P00956	ILES	78	72	0.0503859	0.382033	0.77301	FALSE	221	216	221	216	-0.0423931
P0AGH8	PSTC	1	1	0.0510306	0.840353	0.961819	FALSE	3	3	3	3	-0.125275
P64624	YHEO	11	11	0.0511496	0.552333	0.854055	FALSE	33	33	33	33	-0.15618
P77562	YAIW	3	1	0.0511966	0.861734	0.969282	FALSE	4	4	4	4	-0.0911923
P0A6K6	DEOB	35	29	0.0512195	0.573964	0.867004	FALSE	97	94	97	94	-0.00915639
P37013	NORR	10	7	0.0515345	0.658163	0.902443	FALSE	21	20	21	20	0.0985593
P45395	KDSD	20	19	0.0518796	0.588602	0.872568	FALSE	56	57	56	57	-0.236085
P77526	YFCG	3	2	0.0519596	0.784571	0.946263	FALSE	8	6	8	6	1.02221
P28630	HOLA	11	9	0.0525163	0.590959	0.873015	FALSE	27	28	27	28	-0.315966
P0C077	RELE	2	1	0.0526084	0.827878	0.95934	FALSE	3	3	3	3	-0.125275
P37750	WBBJ	6	6	0.0528046	0.62645	0.884379	FALSE	18	18	18	18	-0.15295
P33647	CHPB	2	2	0.0529576	0.79166	0.948151	FALSE	6	6	6	6	-0.140347
P62623	ISPH	13	10	0.053358	0.655822	0.902443	FALSE	33	31	33	31	0.128647
P65870	QUED	8	7	0.0533606	0.671731	0.902652	FALSE	22	21	22	21	0.0136524
P0AA95	YACC	4	4	0.0534045	0.690181	0.913266	FALSE	12	12	12	12	-0.149565
P36649	CUEO	10	7	0.0536209	0.685692	0.911667	FALSE	25	22	25	22	0.431662
P76223	YNJB	15	13	0.0536807	0.577982	0.867315	FALSE	41	41	41	41	-0.166871
P0A988	DNAN	22	19	0.0539414	0.516296	0.837193	FALSE	59	55	59	55	0.15593
P0ABB4	ATPD	64	53	0.0540595	0.351886	0.754855	FALSE	174	166	174	166	0.0617205
P0AFG8	ACEE	112	90	0.0544352	0.380838	0.77301	FALSE	287	273	287	273	0.0746651
P0AE58	CAIF	3	2	0.0545086	0.817806	0.952873	FALSE	6	7	6	7	-0.728086
P21829	YBHA	12	11	0.054652	0.539276	0.850782	FALSE	34	34	34	34	-0.152322
P09372	GRPE	15	12	0.055338	0.565848	0.863699	FALSE	37	37	37	37	-0.15295
P65556	YFCD	17	14	0.0554056	0.664291	0.902652	FALSE	45	44	45	44	-0.0551704
P29208	MENC	22	14	0.0554477	0.611361	0.879572	FALSE	53	44	53	44	0.706398
P0ACN4	ALLR	10	9	0.0559982	0.634729	0.888515	FALSE	28	27	28	27	0.0212014
P13738	NHAA	3	2	0.0561345	0.781862	0.945209	FALSE	4	7	4	7	-2.296
P0A812	RUVB	13	11	0.0562529	0.660953	0.902455	FALSE	34	35	34	35	-0.284316
P69441	ADK	33	28	0.0563043	0.571779	0.866966	FALSE	85	87	85	87	-0.252822
P0ADW6	YHCC	6	5	0.0565764	0.671432	0.902652	FALSE	17	15	17	15	0.381221
P0ABU2	YCHF	33	30	0.0565957	0.397937	0.782802	FALSE	95	90	95	90	0.0839721
P0A717	PRS	32	27	0.0568477	0.4772	0.815327	FALSE	87	83	87	83	0.0596438
P62615	ISPE	13	13	0.0573034	0.488509	0.82324	FALSE	37	36	37	36	-0.0355778
P75864	RLML	38	32	0.0573573	0.465496	0.81441	FALSE	104	98	104	98	0.124596
P76535	MURQ	9	9	0.0574067	0.540959	0.850782	FALSE	27	25	27	25	0.18753
P05041	PABB	12	11	0.0576425	0.494517	0.827306	FALSE	33	34	33	34	-0.281727
P22523	MUKB	93	76	0.0584394	0.410579	0.792614	FALSE	251	232	251	232	0.213166
P17952	MURC	20	18	0.058777	0.451973	0.808802	FALSE	55	54	55	54	-0.0629713
Q46855	YQHC	7	6	0.0591915	0.616907	0.88301	FALSE	20	18	20	18	0.29964
P38036	YGCB	1	1	0.0596397	0.835782	0.961818	FALSE	3	3	3	3	-0.125275
P38038	CYSJ	30	27	0.0597081	0.430752	0.798003	FALSE	80	78	80	78	-0.0368092
P31134	POTG	1	1	0.0600168	0.901615	0.979603	FALSE	3	3	3	3	-0.125275
P0A6H1	CLPX	40	36	0.0600486	0.362286	0.758444	FALSE	108	112	108	112	-0.309209
P28305	PABC	6	6	0.0601755	0.603236	0.87912	FALSE	18	18	18	18	-0.15295
P21363	YCIE	2	1	0.0602668	0.861996	0.969282	FALSE	4	4	4	4	-0.0624459
P20099	BISC	16	16	0.060543	0.657849	0.902443	FALSE	47	46	47	46	-0.0626037
P0AFC3	NUOA	3	3	0.0611868	0.715111	0.92025	FALSE	8	9	8	9	-0.647552
P77713	YAGH	5	3	0.0612398	0.723484	0.923212	FALSE	13	10	13	10	0.914717
P0AG51	RPMD	13	11	0.0612427	0.708795	0.92025	FALSE	34	31	34	31	0.270857
P07822	FHUD	2	2	0.0614286	0.821033	0.95501	FALSE	6	5	6	5	0.533884
P06612	TOPA	64	51	0.0614593	0.424619	0.794211	FALSE	168	159	168	159	0.10403
P0A881	TRPR	3	2	0.0614841	0.770807	0.93936	FALSE	5	6	5	6	-0.809111
P69795	CHBB	5	5	0.0615154	0.753946	0.934028	FALSE	15	15	15	15	-0.151575
P0ABN9	DCUB	3	3	0.0618854	0.783994	0.946015	FALSE	9	9	9	9	-0.146343
P33643	RLUD	17	14	0.0621743	0.519304	0.839225	FALSE	45	43	45	43	0.0705961
P26648	FTSP	16	14	0.062981	0.476769	0.815327	FALSE	46	42	46	42	0.254191
P0A703	HYBF	1	1	0.0629874	0.799255	0.949527	FALSE	3	3	3	3	-0.125275
P0A7H3	RECO	3	3	0.0633688	0.700362	0.918093	FALSE	9	9	9	9	-0.146343
P76234	YEAE	4	3	0.063438	0.686494	0.911667	FALSE	9	10	9	10	-0.58077
P0AFR0	RSSA	7	7	0.0634605	0.632334	0.886851	FALSE	21	20	21	20	0.0490046
P0ADU7	YQIB	4	3	0.0635086	0.799203	0.949527	FALSE	8	10	8	10	-1.0428
P08839	PTSI	69	59	0.0635857	0.436026	0.799917	FALSE	188	181	188	181	0.0244179
P77689	SUFD	11	9	0.063603	0.656613	0.902443	FALSE	27	27	27	27	-0.1418
P37344	PSPF	10	10	0.0636588	0.509568	0.836117	FALSE	30	29	30	29	-0.0127802
P76008	LDCA	13	11	0.0638329	0.479007	0.815327	FALSE	33	33	33	33	-0.140911
P0ABY4	FLDB	5	5	0.0643109	0.709874	0.92025	FALSE	15	15	15	15	-0.151575
P77434	ALAC	22	18	0.0646288	0.501756	0.833886	FALSE	56	53	56	53	0.102181
P28632	HOLD	5	5	0.0648062	0.674289	0.904791	FALSE	14	12	14	12	0.540671
P0A8Q6	CLPS	4	4	0.0650397	0.80457	0.949527	FALSE	12	11	12	11	0.243253
P77626	SUTR	2	1	0.0652252	0.79884	0.949527	FALSE	5	4	5	4	0.728148
P30870	GLNE	23	18	0.0655673	0.54085	0.850782	FALSE	59	57	59	57	0.0141402
P0ABH0	FTSA	24	22	0.0656462	0.427719	0.795814	FALSE	65	67	65	67	-0.290984
P40710	NLPE	3	2	0.0658081	0.749394	0.934022	FALSE	7	8	7	8	-0.661633
P28306	MLTG	12	9	0.0658182	0.548661	0.851599	FALSE	32	30	32	30	0.136734
P0AB38	LPOB	4	4	0.0658852	0.655242	0.902443	FALSE	12	11	12	11	0.243253
P0AFR4	YCIO	10	10	0.0664052	0.641062	0.89231	FALSE	30	30	30	30	-0.155785
P37182	HYBD	2	2	0.0664057	0.756025	0.934149	FALSE	6	6	6	6	-0.140347
P37052	YCHJ	3	2	0.0668338	0.777758	0.94246	FALSE	9	7	9	7	0.847553
P0A9U6	PUUR	2	1	0.0670154	0.802413	0.949527	FALSE	5	4	5	4	0.729252
P77376	YDGJ	8	6	0.0670998	0.621168	0.883715	FALSE	19	20	19	20	-0.395401
P36548	AMIA	18	16	0.0671003	0.431483	0.798003	FALSE	49	47	49	47	0.0348603
P0A6M8	FUSA	100	82	0.0672157	0.28767	0.704256	FALSE	255	252	255	252	-0.103433
P0ADE4	TAMA	13	6	0.0677057	0.620033	0.883066	FALSE	19	18	19	18	0.082881
P0AAL3	NAPG	3	1	0.0677316	0.882868	0.971899	FALSE	2	2	2	2	-0.160265
P45800	YRFF	10	7	0.0682483	0.55587	0.856206	FALSE	27	22	27	22	0.752017
P60955	LGT	5	3	0.0684134	0.754034	0.934028	FALSE	11	12	11	12	-0.509752
P15034	PEPP	31	28	0.0684401	0.497088	0.829554	FALSE	85	80	85	80	0.126658
P0AES6	GYRB	72	62	0.0685699	0.214061	0.642307	FALSE	194	191	194	191	-0.0798895
P52061	RDGB	8	8	0.0686295	0.543722	0.850782	FALSE	23	24	23	24	-0.338334
P0AA84	CLSB	3	3	0.0688597	0.671152	0.902652	FALSE	9	8	9	8	0.371831
P76422	THID	4	3	0.069483	0.742517	0.932091	FALSE	12	10	12	10	0.625311
P03018	UVRD	29	21	0.0695214	0.422153	0.794211	FALSE	72	70	72	70	0.00554935
P25536	YHDE	8	7	0.0696137	0.558537	0.85819	FALSE	21	22	21	22	-0.355981
P0A8M3	THRS	62	60	0.0698052	0.216877	0.642307	FALSE	180	174	180	174	0.0029794
P0ADV7	MLAC	12	11	0.0700408	0.533814	0.84641	FALSE	34	34	34	34	-0.151316
P0AB12	YCCF	5	2	0.0703087	0.753125	0.934028	FALSE	8	11	8	11	-1.50344
P18811	MALI	8	6	0.0704191	0.575192	0.867186	FALSE	22	19	22	19	0.487186
P77808	YFAY	16	14	0.0705488	0.465614	0.81441	FALSE	41	40	41	40	-0.0138728
P0A796	PFKA	37	35	0.0706519	0.451829	0.808802	FALSE	106	102	106	102	0.0282564
P76562	TMCA	6	5	0.0706829	0.589357	0.8728	FALSE	15	16	15	16	-0.396707
P0AB91	AROG	24	22	0.0711382	0.442629	0.804576	FALSE	67	68	67	68	-0.222469
P0AAB6	GALF	36	29	0.0711466	0.326413	0.737582	FALSE	95	87	95	87	0.255948
P0AGJ7	TRML	14	13	0.0714529	0.446247	0.807037	FALSE	40	39	40	39	-0.0318516
P37353	MENE	8	7	0.0719584	0.510769	0.836117	FALSE	23	22	23	22	0.0475021
P0ACK5	DEOR	5	4	0.0720447	0.631275	0.886816	FALSE	14	12	14	12	0.538186
P64463	YDFZ	6	6	0.0721541	0.624374	0.884379	FALSE	18	18	18	18	-0.15295
P68206	YJBJ	10	10	0.0722834	0.661938	0.902455	FALSE	29	28	29	28	0.00401694
P0ACG8	HSLR	6	4	0.0726076	0.631251	0.886816	FALSE	15	12	15	12	0.804592
P76398	MDTB	3	1	0.0726418	0.855755	0.969027	FALSE	2	2	2	2	0.00383158
P0AFB5	GLNL	12	11	0.0727083	0.53563	0.848119	FALSE	34	32	34	32	0.127089
P0A8D6	YMDB	7	6	0.07291	0.526907	0.841291	FALSE	21	19	21	19	0.296068
P07649	TRUA	13	12	0.07303	0.39219	0.777455	FALSE	34	30	34	30	0.406185
P21645	LPXD	13	10	0.0732684	0.454088	0.808802	FALSE	32	30	32	30	0.138869
P75982	YMFQ	1	1	0.0733923	0.802051	0.949527	FALSE	3	2	3	2	1.13669
P0AFX7	RSEA	3	3	0.0735222	0.698327	0.917913	FALSE	9	9	9	9	-0.146343
P0AAH0	PSTB	9	7	0.0738246	0.521197	0.839225	FALSE	23	23	23	23	-0.169055
P76537	YFEY	8	6	0.0738325	0.612889	0.881178	FALSE	20	16	20	16	0.898332
P27305	GLUQ	7	5	0.0740845	0.522517	0.839225	FALSE	17	17	17	17	-0.144893
P76340	HPRR	8	3	0.0744095	0.684804	0.911667	FALSE	13	13	13	13	-0.165307
P75694	YAHO	7	5	0.074686	0.773683	0.940594	FALSE	17	15	17	15	0.416159
P0A707	INFC	24	20	0.0747744	0.422281	0.794211	FALSE	61	64	61	64	-0.370471
P0A8N7	EPMA	9	9	0.0752055	0.507721	0.836066	FALSE	27	25	27	25	0.207526
P27241	RFAZ	5	5	0.0754537	0.602804	0.87912	FALSE	15	14	15	14	0.164743
P75797	GSIB	15	11	0.0755185	0.439529	0.802074	FALSE	35	33	35	33	0.0927252
P0A9P6	DEAD	50	46	0.0758174	0.552032	0.854055	FALSE	144	139	144	139	0.0009881
P52126	ABPB	2	2	0.0759622	0.744928	0.932091	FALSE	6	6	6	6	-0.140347
P08506	DACC	29	26	0.0760736	0.375104	0.767799	FALSE	75	74	75	74	-0.0858668
P76192	YDHV	9	7	0.0761913	0.730589	0.926733	FALSE	25	23	25	23	0.185711
P75959	NAGK	9	6	0.0764445	0.660182	0.902455	FALSE	19	22	19	22	-0.766298
Q46925	CSDA	11	6	0.0765126	0.555958	0.856206	FALSE	23	24	23	24	-0.310869
Q46845	YGHU	11	8	0.0768902	0.471939	0.815327	FALSE	29	26	29	26	0.353636
P0ACV4	LAPA	2	2	0.0769821	0.667077	0.902652	FALSE	6	6	6	6	-0.140347
Q46948	YAJL	13	12	0.0773232	0.413588	0.792614	FALSE	37	36	37	36	-0.0253671
P69228	BAER	13	12	0.0774927	0.424231	0.794211	FALSE	39	37	39	37	0.0849821
P0A9M0	LON	80	62	0.0778628	0.162261	0.595783	FALSE	204	193	204	193	0.100745
P51025	FRMB	8	6	0.078134	0.585899	0.869562	FALSE	22	20	22	20	0.284388
P77304	DTPA	1	1	0.0784541	0.770659	0.93936	FALSE	3	3	3	3	-0.125275
P0AFI9	PERM	1	1	0.0784577	0.75484	0.934028	FALSE	3	3	3	3	-0.125275
P0AGB6	RPOE	8	7	0.0784724	0.486973	0.822266	FALSE	21	21	21	21	-0.153949
P77536	YKGF	4	3	0.079303	0.625514	0.884379	FALSE	11	10	11	10	0.278305
P0A8F0	UPP	23	23	0.0793874	0.477464	0.815327	FALSE	69	69	69	69	-0.158282
P39315	QORB	12	11	0.0795021	0.456896	0.810576	FALSE	31	30	31	30	0.0247159
P0AEN4	FTSL	4	3	0.0795268	0.675989	0.905864	FALSE	9	8	9	8	0.371831
P04994	XSEA	19	16	0.0795621	0.347579	0.753595	FALSE	54	51	54	51	0.0998868
P69380	FIEF	3	3	0.0798636	0.608754	0.87912	FALSE	9	9	9	9	-0.146343
P05055	PNP	68	60	0.0799819	0.162655	0.595783	FALSE	186	184	186	184	-0.104056
P0AFL6	PPX	27	19	0.0800391	0.363925	0.760129	FALSE	64	60	64	60	0.142772
P17443	MURG	11	10	0.0811506	0.459688	0.811863	FALSE	32	30	32	30	0.149779
P75966	RLUE	10	10	0.0815786	0.383558	0.77301	FALSE	29	30	29	30	-0.304442
P0AEJ4	ENVZ	13	9	0.0818141	0.502275	0.833886	FALSE	33	30	33	30	0.279415
P24182	ACCC	47	43	0.0818742	0.244466	0.670745	FALSE	130	128	130	128	-0.0744647
P21169	SPEC	22	18	0.0818851	0.418229	0.793034	FALSE	57	55	57	55	0.00367965
P0A948	RIMJ	5	4	0.0819103	0.545537	0.850782	FALSE	13	12	13	12	0.210852
P0AFS9	MEPM	8	5	0.082212	0.490312	0.823584	FALSE	16	17	16	17	-0.402526
P09833	MODC	1	1	0.0822905	0.896501	0.978174	FALSE	3	3	3	3	-0.125275
P0ACF0	HUPA	12	11	0.0829577	0.416843	0.792863	FALSE	32	30	32	30	0.154594
P11880	MURF	20	17	0.0829767	0.281292	0.698782	FALSE	58	52	58	52	0.350766
P24207	PHEP	3	2	0.0833274	0.715138	0.92025	FALSE	7	8	7	8	-0.666049
P69902	FRC	4	2	0.0838472	0.6349	0.888515	FALSE	8	8	8	8	-0.122151
P0AFU8	RIBC	9	9	0.0839111	0.407812	0.791346	FALSE	27	25	27	25	0.207526
P46889	FTSK	31	27	0.0841439	0.452683	0.808802	FALSE	83	78	83	78	0.135557
P0A8W5	YQGE	12	7	0.0843215	0.642463	0.89231	FALSE	25	23	25	23	0.223495
P0AC30	FTSX	10	9	0.0846965	0.479356	0.815327	FALSE	26	25	26	25	0.0217588
P15042	LIGA	39	35	0.0848413	0.319418	0.731764	FALSE	107	105	107	105	-0.0648438
P0AE91	CREA	8	7	0.08486	0.506101	0.835926	FALSE	23	21	23	21	0.247457
P64610	YRBL	6	4	0.0849846	0.597654	0.877921	FALSE	11	13	11	13	-0.867354
P05706	SRLB	5	4	0.0852178	0.579465	0.867627	FALSE	12	12	12	12	-0.109425
P0ABN1	DGKA	1	1	0.0854525	0.724612	0.92326	FALSE	3	3	3	3	-0.125275
P19636	EUTC	10	7	0.0855426	0.5412	0.850782	FALSE	23	19	23	19	0.705182
P0ABB8	MGTA	36	27	0.0857261	0.415092	0.792614	FALSE	88	83	88	83	0.124223
P0AEV7	HYCH	1	1	0.085937	0.829811	0.95934	FALSE	2	2	2	2	-0.182666
P0A6F9	GROES	11	9	0.0862596	0.424026	0.794211	FALSE	28	27	28	27	0.00264757
P0ABU9	TOLQ	7	6	0.0865416	0.474498	0.815327	FALSE	21	19	21	19	0.296068
P0A790	PAND	9	6	0.0866721	0.615295	0.882549	FALSE	19	19	19	19	-0.14129
P76542	INTZ	11	7	0.0867313	0.466648	0.81441	FALSE	24	24	24	24	-0.154708
P39199	PRMB	11	10	0.086772	0.455552	0.809556	FALSE	31	30	31	30	-0.0220151
P21865	KDPD	13	10	0.0871181	0.424377	0.794211	FALSE	30	30	30	30	-0.15355
P0AD12	YEEZ	18	18	0.0876651	0.552565	0.854055	FALSE	54	51	54	51	0.106467
P27278	NADR	16	12	0.088077	0.515005	0.83677	FALSE	38	38	38	38	-0.164732
P0ACF8	HNS	21	20	0.0882385	0.452746	0.808802	FALSE	59	60	59	60	-0.230753
P0A780	NUSB	11	11	0.0885786	0.393811	0.778253	FALSE	31	31	31	31	-0.155987
P76445	LPXT	4	3	0.0887333	0.661941	0.902455	FALSE	11	10	11	10	0.262192
P16456	SELD	25	22	0.0888635	0.326541	0.737582	FALSE	71	67	71	67	0.109727
P16525	TUS	13	10	0.0889774	0.3922	0.777455	FALSE	34	33	34	33	-0.0136421
P0A910	OMPA	31	22	0.0892387	0.504048	0.834678	FALSE	75	67	75	67	0.360159
P37595	IAAA	12	9	0.0894302	0.482663	0.817132	FALSE	32	26	32	26	0.787117
P14900	MURD	19	15	0.0896658	0.344276	0.75074	FALSE	51	47	51	47	0.221233
P0AAD2	MTR	2	1	0.0896955	0.875217	0.971899	FALSE	5	3	5	3	1.71797
P06961	CCA	17	15	0.0897411	0.380906	0.77301	FALSE	46	46	46	46	-0.168366
P0AC84	GLOB	13	10	0.0898077	0.35399	0.755951	FALSE	35	34	35	34	-0.0187428
P0AGJ9	TYRS	39	33	0.0900241	0.262827	0.682405	FALSE	102	100	102	100	-0.064164
P08660	LYSC	16	12	0.0901213	0.36838	0.763732	FALSE	42	41	42	41	-0.0387151
P0A9E5	FNR	11	9	0.0903785	0.480082	0.815333	FALSE	30	27	30	27	0.336236
P46068	DSDC	5	2	0.090454	0.692955	0.915055	FALSE	11	8	11	8	1.13892
P0A6C1	NFO	17	15	0.0905731	0.432503	0.798003	FALSE	48	45	48	45	0.132794
P43672	UUP	23	19	0.0907988	0.384188	0.77301	FALSE	61	58	61	58	0.080982
P0AAD6	SDAC	6	6	0.0918164	0.513845	0.836379	FALSE	17	17	17	17	-0.163951
P63746	EUTS	1	1	0.091833	0.814339	0.951881	FALSE	2	2	2	2	-0.0658499
P0AFG0	NUSG	17	14	0.0922645	0.338476	0.748777	FALSE	46	45	46	45	-0.0597344
P75960	COBB	12	10	0.0925284	0.407349	0.791346	FALSE	32	31	32	31	-0.0108643
P10443	DNAE	41	30	0.092546	0.361934	0.758444	FALSE	97	92	97	92	0.10104
[truncated: 805 more rows]
