# Supplementary material for: Metabolic silencing induced by the small bacterial membrane protein YohP
Source: iScience. 2025 Nov 19;28(12):114123. doi: 10.1016/j.isci.2025.114123 (PMC12719787; doi:10.1016/j.isci.2025.114123)
Supplement: Table S2. Differentially expressed proteins in the yohP-expressing strain (Table S2.exe), related to Figure 3 [file mmc3.xlsx]

## Sheet: legend
Legend
This data table contains the results from statistical analyses, each row describes one protein(group).
The first few columns describe the protein metadata; the protein accessions together with the respective descriptions and gene symbol(s) as listed in the provided fasta file. If no gene symbol is provided in the fasta file for a protein, the 'gene_symbols_or_id' column simply contains the value from 'protein_id'.
The next set of columns describe the results from each contrast (comparison of sample groups).
'peptides_used_for_dea' shows the number of peptides that pass the filter rules within some contrast (eg; comparing WT vs KO, how many peptides for protein P could be used for statistical analysis?).
For each statistical model applied (DEqMS, MSqRob, etc.), the log2 foldchange, pvalue and qvalue (pvalue adjusted for multiple testing) are provided.
Note that a MS-DAP contrast for "A vs B" returns foldchanges for B/A. For example, for the contrast "control vs disease" a positive log2 foldchange implies protein abundances are higher in the "disease" sample group.
If multiple DEA models were applied, the column signif_count_<contrast> shows how many algorithms deemed each protein significant.
If you choose to post-hoc combine results from multiple DEA models, we recommend selecting proteins significant in at least 2 of these algorithms as a compromise between using multiple algorithms to maximize your search for proteins-of-interest and robustness against false positives (eg; proteins uniquely scoring well in one statistical model and not the others).
Note; if you apply multiple DEA algorithms but don't follow this selection rule (eg; protein found in N+ DEA algorithms), you should apply some form of multiple-testing-correction to compensate for running multiple hypotheses tests. Consult your local statistician.
After the differential expression analysis results, qualitative data shows in how many replicates within each group peptides were identified (MS/MS for DDA, identification confidence < x for DIA).
'count_peptides_detected_within_group_<sample group>' shows how many time a peptide for the protein on this row was detected over all replicates within a group (for each sample, count unique detected peptides, then sum for all replicates within group). So if a protein has 3 peptides in total and there are 4 replicates in a group, this is at most 12.
This is pseudo-count data, intended to be used for qualitative analysis when peptide abundances for a protein are absent in one sample group (or quantified in too few replicates to use for differential expression analysis).
For instance, in a 'WT vs KO' comparison one should see no (or very few) such peptide detections in the KO for the target protein and many more in the WT sample group.
Differential Detection:
Compute a z-score for each protein based on the total number of detected peptides per sample group.
To easily prioritize proteins-of-interest, some which may not have sufficient abundance values for differential expression analysis but that do have many more detects in one sample group than the other, we provide a simple score based on identification count data.
This is a simplified approach that is intended to rank proteins for further qualitative analysis, be careful of over-interpretation and keep differences in sample group size (#replicates) and the absolute amount of peptides identified in a sample in mind !
columns that start with 'diff_detect_zscore_contrast:' contain the z-scores for each contrast (only for proteins observed in at least N samples samples in either group, to exclude one-hit-wonders)
Please refer to the online documentation for further details: https://github.com/ftwkoopmans/msdap

## Sheet: statistics
Protein ID	Genes	Unique peptides	Peptides used for DEA	Log2 fold-change	p-value	q-value	Significance	Peptides detected within group (WT)	Peptides detected within group (yohP)	Peptides quantified within group (WT)	Peptides quantified within group (yohP)	Z-score
P0AEQ3	GLNH	29	20	-3.09643	1.782e-06	0.00010098	TRUE	84	58	84	58	-1.272
P64599	UBIT	15	5	-2.88993	7.65722e-09	1.60015e-06	TRUE	41	17	41	17	-2.73701
P0A786	PYRB	40	29	-2.75292	0.000365015	0.00342202	TRUE	105	85	105	85	-0.796991
P0A7F3	PYRI	24	14	-2.72571	0.000342361	0.00328203	TRUE	68	45	68	45	-1.39801
P68191	SRA	3	2	-2.48405	1.9812e-05	0.000489372	TRUE	8	7	8	7	-0.51081
P0AGM7	URAA	3	3	-2.37427	0.000156699	0.00191801	TRUE	9	8	9	8	-0.47413
P0A6F1	CARA	30	25	-2.01754	0.00229154	0.0122898	FALSE	83	76	83	76	-0.432037
P05052	APPY	5	1	-2.00706	0.000236167	0.00257515	TRUE	14	3	14	3	-4.18679
P00968	CARB	116	91	-2.00366	0.000540423	0.00457834	TRUE	315	270	315	270	-0.630046
P37180	HYBB	1	1	-1.94742	0.000129722	0.00174101	TRUE	3	3	3	3	-0.152911
P24240	ASCB	3	1	-1.94569	0.00883179	0.0331192	FALSE	8	3	8	3	-2.66011
P0AES9	HDEA	2	1	-1.92446	7.72733e-05	0.00131365	TRUE	6	4	6	4	-1.16074
P0AAK7	NRFC	2	1	-1.82996	0.00870311	0.0326847	FALSE	6	2	6	2	-2.79441
Q7DFV3	YMGG	6	5	-1.72596	2.09775e-05	0.000502683	TRUE	18	14	18	14	-0.893917
P0AEQ6	GLNP	5	3	-1.71421	1.03604e-05	0.000334419	TRUE	13	10	13	10	-0.89188
P64463	YDFZ	6	6	-1.70798	1.59012e-05	0.000422349	TRUE	18	18	18	18	-0.166024
P80668	FEAB	2	1	-1.68809	0.00830333	0.0315551	FALSE	3	5	3	5	1.18107
P42598	YGJQ	1	1	-1.68048	0.000738266	0.00553116	TRUE	3	2	3	2	-1.00469
P0ADX7	YHHA	1	1	-1.64201	0.00733501	0.0288173	FALSE	3	2	3	2	-1.07829
P0DP89	ILVG	1	1	-1.62483	0.00402499	0.018798	FALSE	2	2	2	2	-0.145082
P75793	YBIW	6	2	-1.60958	0.00121585	0.0077125	TRUE	15	5	15	5	-3.18203
P0AFX0	HPF	3	1	-1.54278	0.00235715	0.0124963	FALSE	8	3	8	3	-2.59976
P76524	YPDF	1	1	-1.51427	0.0192028	0.0580616	FALSE	2	2	2	2	-0.126714
P78067	YNJE	28	13	-1.5053	1.88635e-05	0.000478378	TRUE	73	47	73	47	-1.48632
P0ABN9	DCUB	3	1	-1.50335	0.0031742	0.015698	FALSE	9	3	9	3	-3.00305
P0AD19	YOHK	1	1	-1.49619	0.0258675	0.0721912	FALSE	2	3	2	3	0.798667
P56580	SRLE	2	1	-1.49461	0.00126834	0.00788848	TRUE	3	5	3	5	1.09309
P0AA82	CODB	4	3	-1.47249	0.000110665	0.00157259	TRUE	11	8	11	8	-1.03393
P63204	GADE	3	2	-1.47192	0.00109113	0.0070979	TRUE	6	8	6	8	0.591357
P0AD37	YFEC	4	2	-1.46225	0.00141641	0.00859961	TRUE	10	6	10	6	-1.53111
P37650	BCSC	2	1	-1.4485	0.0390649	0.0979504	FALSE	4	4	4	4	-0.142806
P0AGL5	RATA	9	4	-1.37986	8.75304e-05	0.00138431	TRUE	25	13	25	13	-2.06028
P0AD61	PYKF	65	56	-1.37978	5.92653e-09	1.60015e-06	TRUE	175	171	175	171	-0.237595
P05706	SRLB	5	4	-1.36143	3.42451e-05	0.000729587	TRUE	12	11	12	11	-0.377878
P76154	YDFK	1	1	-1.36105	0.0107377	0.0380168	FALSE	3	3	3	3	-0.152911
P77272	MURP	1	1	-1.36074	0.0230886	0.0660045	FALSE	3	2	3	2	-1.00469
P46923	TORZ	1	1	-1.32742	0.00405563	0.0189065	FALSE	2	3	2	3	0.798667
P37342	YJJI	29	23	-1.31492	7.08397e-07	5.43119e-05	TRUE	83	70	83	70	-0.67395
P23890	CADC	6	4	-1.31187	0.000167753	0.00202735	TRUE	16	10	16	10	-1.50162
P69741	HYBO	6	3	-1.31112	0.000135515	0.00177777	TRUE	14	12	14	12	-0.61311
P39396	BTST	11	6	-1.29513	6.55699e-06	0.000242371	TRUE	25	19	25	19	-0.947827
P60560	GUAC	21	17	-1.29215	7.12216e-08	1.13509e-05	TRUE	57	50	57	50	-0.54953
P42626	YHAM	5	1	-1.29089	0.00311809	0.0155599	FALSE	9	5	9	5	-1.71191
P10346	GLNQ	11	5	-1.28264	3.88178e-05	0.000811356	TRUE	25	20	25	20	-0.814633
P0A7E1	PYRD	39	36	-1.27991	7.3995e-05	0.00127424	TRUE	117	104	117	104	-0.521847
P00805	ANSB	28	24	-1.26649	1.43087e-06	8.89932e-05	TRUE	82	72	82	72	-0.561284
P37049	YAEI	1	1	-1.23116	0.0569173	0.129358	FALSE	2	3	2	3	0.798667
P0AF61	GHOS	1	1	-1.21924	0.0964889	0.190882	FALSE	2	2	2	2	-0.053114
P0A6E9	BIOD2	9	8	-1.21804	0.000157202	0.00191801	TRUE	27	23	27	23	-0.641278
P69506	YTFE	6	2	-1.18142	0.000670132	0.00534628	TRUE	16	7	16	7	-2.45542
P11072	LIT	3	3	-1.16779	0.000732581	0.00553116	TRUE	9	8	9	8	-0.47413
P05020	PYRC	28	24	-1.16412	1.40001e-06	8.89932e-05	TRUE	79	70	79	70	-0.526887
P0AA47	PLAP	4	4	-1.15676	0.000745909	0.00553116	TRUE	12	12	12	12	-0.164421
P39180	FLU	20	14	-1.15177	0.000526099	0.00453227	TRUE	52	40	52	40	-0.936027
P0AEM4	FLGM	2	2	-1.14493	0.000741826	0.00553116	TRUE	6	6	6	6	-0.160055
Q46863	YGIS	6	2	-1.13342	0.000449939	0.00399772	TRUE	14	7	14	7	-2.02954
P0AET2	HDEB	7	3	-1.12691	0.0241941	0.0686262	FALSE	15	12	15	12	-0.774249
P0AAJ8	HYBA	10	8	-1.12418	0.000100129	0.00148074	TRUE	28	23	28	23	-0.743649
P0AFB8	GLNG	20	15	-1.12034	5.00117e-07	4.38869e-05	TRUE	51	45	51	45	-0.540225
P76341	HIUH	4	3	-1.11208	0.0321644	0.0844688	FALSE	12	10	12	10	-0.661091
P0A8F0	UPP	23	22	-1.10532	0.000196273	0.00226469	TRUE	69	65	69	65	-0.342696
P31552	CAIC	2	1	-1.10105	0.0208757	0.0614068	FALSE	5	2	5	2	-2.27458
P0AC38	ASPA	33	27	-1.10093	4.0955e-07	3.85085e-05	TRUE	92	84	92	84	-0.44654
P52045	SCPB	1	1	-1.09636	0.0161551	0.0508588	FALSE	3	2	3	2	-1.07829
P32051	YDEK	1	1	-1.08982	0.0978579	0.192545	FALSE	2	2	2	2	-0.126714
P68679	RPSU	10	9	-1.07266	0.0193506	0.0581201	FALSE	27	26	27	26	-0.276091
P63417	YHBS	9	7	-1.07082	6.61271e-06	0.000242371	TRUE	27	23	27	23	-0.643112
P00963	ASNA	17	10	-1.06139	0.00027439	0.00278763	TRUE	43	31	43	31	-1.13166
P31455	YIDR	12	9	-1.05808	5.5825e-05	0.00105447	TRUE	33	29	33	29	-0.528311
P39367	YJHP	2	1	-1.05097	0.0218785	0.0635423	FALSE	6	2	6	2	-2.73546
P09147	GALE	25	19	-1.05078	3.5349e-07	3.68385e-05	TRUE	68	57	68	57	-0.689223
P15639	PURH	48	38	-1.04527	2.01506e-05	0.000489372	TRUE	130	109	130	109	-0.693989
P18776	DMSB	17	14	-1.044	4.6608e-06	0.000216092	TRUE	50	40	50	40	-0.834124
P30015	LHR	3	2	-1.04113	0.034124	0.0878953	FALSE	5	8	5	8	1.15395
P52127	ABPA	1	1	-1.03777	0.0562326	0.128259	FALSE	3	2	3	2	-1.00469
P0A9M5	GPT	11	10	-1.02813	0.000487516	0.00425742	TRUE	33	30	33	30	-0.448341
P0AEX9	MALE	35	30	-1.02344	9.19286e-07	6.33562e-05	TRUE	95	89	95	89	-0.359575
P0AB46	YMGD	6	6	-1.01749	0.0273022	0.0743735	FALSE	16	17	16	17	0.0234204
P0AFI7	PDXH	12	10	-1.01551	2.77412e-05	0.000620526	TRUE	33	31	33	31	-0.34992
P25524	CODA	17	11	-1.00755	0.00395594	0.0186325	FALSE	47	37	47	37	-0.872845
P0ACJ5	DECR	5	3	-0.998825	0.000367042	0.00342842	TRUE	8	9	8	9	0.205725
P0A7C6	PEPE	16	14	-0.998052	0.000323614	0.00318616	TRUE	46	42	46	42	-0.430311
A0A385XJE6;P0CE49;P0CE50;P0CE51;P0CE52;P0CE53;P0CE54;P0CE55;P0CE56;P0CE57;P0CE58	INSH21;INSH1;INSH2;INSH3;INSH4;INSH6;INSH7;INSH8;INSH9;INSH10;INSH11	5	3	-0.996341	0.000632441	0.00511976	TRUE	12	8	12	8	-1.30779
P75683	YAGG	1	1	-0.994231	0.0159904	0.0504647	FALSE	3	3	3	3	-0.152911
P0CG19	RPH	9	8	-0.97753	1.88681e-05	0.000478378	TRUE	25	22	25	22	-0.549742
P0ADW6	YHCC	6	2	-0.976934	0.000993709	0.00667682	TRUE	15	8	15	8	-1.92672
P0ABP3	DCUC	6	4	-0.972446	0.000162251	0.00197019	TRUE	14	13	14	13	-0.373266
P0A7E3	PYRE	18	15	-0.954359	0.00125052	0.00783495	TRUE	54	47	54	47	-0.580138
P76161	QUUQ	1	1	-0.954161	0.0339836	0.0876221	FALSE	2	3	2	3	0.798667
P36566	CMOM	8	6	-0.949571	0.000156647	0.00191801	TRUE	18	18	18	18	-0.159416
P14407	FUMB	31	21	-0.947777	9.3311e-06	0.000321544	TRUE	82	65	82	65	-0.864321
P0AAC8	ISCA	5	4	-0.943603	0.000236308	0.00257515	TRUE	14	13	14	13	-0.3686
P0AGK4	YHBY	3	3	-0.941025	0.0021823	0.0118654	FALSE	9	8	9	8	-0.479008
P0AES0	GSS	27	25	-0.939785	1.54822e-05	0.000419995	TRUE	78	71	78	71	-0.444378
P0A6N4	EFP	6	5	-0.939591	7.31063e-05	0.00127424	TRUE	16	14	16	14	-0.541364
P08178	PURM	17	16	-0.935909	1.74323e-05	0.000453596	TRUE	47	45	47	45	-0.293495
P0A9H7	CFA	20	15	-0.923862	0.000100458	0.00148074	TRUE	55	47	55	47	-0.633591
P22634	MURI	16	13	-0.92083	5.2671e-05	0.00100986	TRUE	44	42	44	42	-0.306025
P75694	YAHO	7	4	-0.91845	0.0185245	0.0565202	FALSE	15	15	15	15	-0.159342
P0ACZ2	ETP	1	1	-0.915949	0.0363871	0.0927436	FALSE	3	3	3	3	-0.152911
P52138	YFJW	3	1	-0.913152	0.101259	0.197106	FALSE	5	3	5	3	-1.42909
P0AFB5	GLNL	12	11	-0.912664	6.31138e-06	0.000242371	TRUE	32	32	32	32	-0.160419
Q46836	PPPA	3	2	-0.909064	0.00102105	0.00683382	TRUE	6	6	6	6	-0.14182
P0AC47	FRDB	17	14	-0.906975	6.40579e-05	0.00116677	TRUE	43	44	43	44	-0.0874366
P28903	NRDD	37	29	-0.901369	3.85872e-05	0.000811356	TRUE	97	83	97	83	-0.63092
P0ACE0	HYBC	29	25	-0.898474	0.000102941	0.00150862	TRUE	79	74	79	74	-0.35651
P0ADQ7	YGAM	5	3	-0.898306	0.0417152	0.10248	FALSE	9	10	9	10	0.0967499
P37128	NUDK	9	8	-0.893219	0.000281092	0.00284438	TRUE	24	21	24	21	-0.53981
P0AAN3	HYPB	16	14	-0.89312	2.1093e-05	0.000502683	TRUE	45	42	45	42	-0.377069
P31550	THIB	7	5	-0.890474	0.000698444	0.00547147	TRUE	19	15	19	15	-0.834557
P0A6L7	UXAB	9	7	-0.887488	0.0194876	0.0584627	FALSE	24	22	24	22	-0.428399
P64426	DIGH	2	1	-0.881411	0.0573102	0.130019	FALSE	2	6	2	6	2.50764
P0A9L5	PPIC	10	9	-0.877416	0.000153997	0.00191801	TRUE	27	27	27	27	-0.156427
P67601	YOBD	2	1	-0.874241	0.0215185	0.0627112	FALSE	4	5	4	5	0.385795
P15640	PURD	20	12	-0.866728	0.00072489	0.00552832	TRUE	45	39	45	39	-0.577636
P0AC26	NIRC	2	1	-0.865353	0.0272631	0.074354	FALSE	4	4	4	4	-0.133944
P0CF66;P0CF67;P0CF68;P0CF69;P0CF70	INSE1;INSE2;INSE3;INSE4;INSE5	1	1	-0.86397	0.00764424	0.0297136	FALSE	3	3	3	3	-0.152911
P04152	UMUC	1	1	-0.861955	0.0454479	0.109746	FALSE	3	3	3	3	-0.152911
P45475	UBIV	9	6	-0.853591	0.00165779	0.00972576	TRUE	22	18	22	18	-0.745103
P0CK95	YGHJ	54	36	-0.850941	8.60058e-05	0.00138431	TRUE	147	115	147	115	-0.903009
P37636	MDTE	15	11	-0.848413	0.000244199	0.00262746	TRUE	41	33	41	33	-0.817212
P11350	NARI	1	1	-0.846174	0.0175079	0.0541154	FALSE	3	3	3	3	-0.152911
P0AB77	KBL	33	29	-0.843299	5.75539e-06	0.000238717	TRUE	93	86	93	86	-0.406261
P24186	FOLD	17	15	-0.839736	6.70594e-06	0.000242371	TRUE	48	47	48	47	-0.231152
P69801	MANY	2	2	-0.835838	0.00944178	0.0347425	FALSE	6	6	6	6	-0.160055
P00811	AMPC	12	7	-0.834177	0.000972524	0.00659516	TRUE	36	21	36	21	-1.73828
P76219	YDJX	2	1	-0.833135	0.104028	0.200964	FALSE	6	4	6	4	-1.1957
P75806	YBJG	2	2	-0.827806	0.00561115	0.0235336	FALSE	6	6	6	6	-0.160055
P0A9C9	GLPX	17	17	-0.827199	1.51308e-05	0.000419386	TRUE	51	51	51	51	-0.168223
P30131	HYPF	13	9	-0.826815	0.00094041	0.00645468	TRUE	34	25	34	25	-1.07017
P32160	YIIQ	5	4	-0.826582	0.0136661	0.0447925	FALSE	14	13	14	13	-0.388376
P00363	FRDA	47	34	-0.825808	1.68708e-06	9.77737e-05	TRUE	124	102	124	102	-0.760747
P76073	YNAE	6	4	-0.81552	0.00931151	0.0344121	FALSE	17	14	17	14	-0.740716
P18775	DMSA	45	37	-0.81275	2.51566e-06	0.000136488	TRUE	126	112	126	112	-0.519147
P0A9C5	GLNA	45	35	-0.805608	4.05729e-05	0.000828921	TRUE	115	113	115	113	-0.22008
P0A8Y5	YIDA	18	16	-0.804507	2.77237e-05	0.000620526	TRUE	51	51	51	51	-0.165981
P0AGM2	YICG	2	2	-0.803964	0.0104098	0.0373348	FALSE	5	6	5	6	0.343798
P46854	AAAT	5	5	-0.802247	0.0618251	0.136985	FALSE	12	11	12	11	-0.388779
P0ACR7	YFER	4	2	-0.799645	0.00687284	0.027478	FALSE	9	6	9	6	-1.24988
P0A7Z0	RPIA	15	13	-0.796598	8.00932e-05	0.00133489	TRUE	41	43	41	43	-0.0240105
P42632	TDCE	6	3	-0.794432	0.00118331	0.00755163	TRUE	15	11	15	11	-1.04816
P75692	YAHM	1	1	-0.793544	0.0844258	0.172643	FALSE	2	2	2	2	-0.169486
P77268	DDPD	1	1	-0.791073	0.0110471	0.0387483	FALSE	3	3	3	3	-0.152911
P0AE58	CAIF	3	1	-0.790392	0.160518	0.277317	FALSE	7	3	7	3	-2.20357
P0AGE6	CHRR	6	6	-0.789673	0.000187362	0.00219217	TRUE	18	18	18	18	-0.166024
P0A9M8	PTA	57	50	-0.783865	1.14695e-05	0.000356673	TRUE	160	150	160	150	-0.360389
P69805	MANZ	13	9	-0.783663	0.00316877	0.015698	FALSE	29	31	29	31	0.0477204
P0A6X3	HFQ	8	7	-0.7832	0.0277614	0.0752301	FALSE	23	20	23	20	-0.572257
P0A8C4	YGFB	3	3	-0.780905	0.0252306	0.0707025	FALSE	9	9	9	9	-0.162895
P60720	LIPB	8	7	-0.780391	0.000105877	0.00152534	TRUE	20	19	20	19	-0.286101
P0A8P8	XERD	7	5	-0.780198	0.00115552	0.00745969	TRUE	18	17	18	17	-0.317196
P0A8Y1	YJJG	7	7	-0.777108	0.00983517	0.0357576	FALSE	19	20	19	20	0.00540968
P0A998	FTNA	4	4	-0.774064	0.009557	0.0350157	FALSE	12	12	12	12	-0.164421
P0A825	GLYA	39	32	-0.765203	0.000154518	0.00191801	TRUE	101	96	101	96	-0.309352
P0A9T0	SERA	22	19	-0.764634	2.72234e-05	0.000619819	TRUE	61	58	61	58	-0.3163
P0AF93	RIDA	15	13	-0.75785	0.00152181	0.00910944	TRUE	43	38	43	38	-0.529317
P0DPP7	YQID	1	1	-0.754867	0.0511053	0.120062	FALSE	3	3	3	3	-0.152911
Q46810	MOCA	1	1	-0.747694	0.0436167	0.105926	FALSE	3	2	3	2	-1.00469
P0AC81	GLOA	4	2	-0.744348	0.0117567	0.0405677	FALSE	8	8	8	8	-0.122937
P0ADG7	GUAB	44	37	-0.741534	1.57864e-05	0.000422349	TRUE	115	117	115	117	-0.112036
P0A7D7	PURC	23	21	-0.736953	0.000840884	0.00597285	TRUE	66	64	66	64	-0.256831
P15028	FECB	1	1	-0.736043	0.109746	0.208957	FALSE	3	2	3	2	-1.07829
P45527	UBIU	11	11	-0.735319	6.3455e-05	0.0011641	TRUE	31	30	31	30	-0.268452
P26646	ACUI	21	18	-0.733986	8.32297e-05	0.00136555	TRUE	57	53	57	53	-0.379981
P0ABU9	TOLQ	7	6	-0.733412	0.000189128	0.00219217	TRUE	19	20	19	20	-0.0163787
P21338	RNA	16	15	-0.731171	0.000100199	0.00148074	TRUE	44	44	44	44	-0.1552
P31463	YIDZ	4	2	-0.729376	0.0110169	0.0386957	FALSE	7	8	7	8	0.207129
P25736	ENDA	5	5	-0.727303	0.000346393	0.00328365	TRUE	15	15	15	15	-0.165373
P0AAX8	YBIS	14	12	-0.723688	7.94659e-05	0.00133315	TRUE	39	36	39	36	-0.404791
P0A8Q0	FRDC	4	4	-0.72257	0.0124752	0.042231	FALSE	12	12	12	12	-0.164421
P37329	MODA	18	12	-0.721523	0.000230922	0.00253815	TRUE	48	38	48	38	-0.859587
P0ABR1	DINI	5	3	-0.717644	0.0251456	0.0707025	FALSE	15	9	15	9	-1.59606
P04079	GUAA	56	47	-0.713321	6.74837e-06	0.000242371	TRUE	156	146	156	146	-0.363577
P0AFR2	DAUA	8	5	-0.707991	0.00777288	0.0301229	FALSE	17	16	17	16	-0.321432
P0AGD1	SODC	2	1	-0.704123	0.143456	0.255814	FALSE	3	2	3	2	-0.946904
P41407	AZOR	10	7	-0.698575	0.000879411	0.00617768	TRUE	24	23	24	23	-0.289166
P0A7E9	PYRH	27	20	-0.697824	0.0275313	0.0748453	FALSE	67	61	67	61	-0.438235
P42904	AGAV	2	1	-0.697208	0.0407585	0.100614	FALSE	5	3	5	3	-1.4228
P76466	YFAT	1	1	-0.696654	0.0738445	0.156789	FALSE	3	3	3	3	-0.152911
P08331	CPDB	27	18	-0.691163	2.26129e-05	0.000533915	TRUE	73	56	73	56	-0.954182
P24193	HYPE	17	14	-0.686825	0.000434286	0.0038994	TRUE	47	42	47	42	-0.494995
P0ABQ2	GARR	7	5	-0.686271	0.00190204	0.0107543	FALSE	18	14	18	14	-0.876114
P26458	APPB	1	1	-0.685916	0.144046	0.256506	FALSE	2	2	2	2	-0.130426
P0A8Z3	YBGC	4	2	-0.685524	0.00572617	0.0239376	FALSE	11	8	11	8	-1.04375
P31475	YIEP	7	5	-0.677451	0.0044733	0.0200826	FALSE	17	16	17	16	-0.312484
P77674	PATD	8	5	-0.674509	0.0303216	0.0802909	FALSE	18	17	18	17	-0.335098
P31064	YEDE	6	6	-0.670728	0.0196977	0.0588163	FALSE	17	17	17	17	-0.150398
P60546	GMK	7	6	-0.667233	0.000749172	0.00553283	TRUE	19	17	19	17	-0.492119
P21888	CYSS	35	26	-0.667186	1.31421e-05	0.0003852	TRUE	93	82	93	82	-0.539607
P0ACR4	YEIE	10	7	-0.667072	0.00654456	0.0264574	FALSE	25	24	25	24	-0.280311
P12995	BIOA	2	1	-0.666846	0.193731	0.317929	FALSE	5	3	5	3	-1.41178
P0ABV6	TOLR	5	4	-0.666779	0.00275661	0.0141721	FALSE	15	13	15	13	-0.577948
P39177	USPG	11	9	-0.660265	0.000452081	0.0040028	TRUE	30	30	30	30	-0.156279
P0A959	ALAA	17	13	-0.658191	0.000118512	0.0016514	TRUE	42	41	42	41	-0.221299
P08244	PYRF	24	21	-0.658153	0.000285526	0.00286253	TRUE	63	62	63	62	-0.208866
P0A784	ORN	13	12	-0.657819	0.000124827	0.0017082	TRUE	37	37	37	37	-0.164504
P32157	YIIM	11	8	-0.65545	0.00017457	0.00208016	TRUE	29	28	29	28	-0.25561
P68066	GRCA	19	17	-0.65358	0.000536972	0.00456878	TRUE	54	52	54	52	-0.27955
P0A9S5	GLDA	17	13	-0.653308	0.000537503	0.00456878	TRUE	40	38	40	38	-0.301045
P27896	NARQ	1	1	-0.653248	0.0895064	0.180428	FALSE	3	3	3	3	-0.152911
P24192	HYPD	12	6	-0.647836	0.00209254	0.0115248	FALSE	28	22	28	22	-0.852124
P75747	ABRB	1	1	-0.643183	0.0844002	0.172643	FALSE	3	2	3	2	-1.00469
P0ACD2	WCAF	1	1	-0.642795	0.123453	0.227954	FALSE	3	3	3	3	-0.152911
P30859	ARTI	19	16	-0.642141	0.00170785	0.00994207	TRUE	50	49	50	49	-0.22411
P32670	PTSA	2	1	-0.639608	0.0733983	0.156119	FALSE	3	4	3	4	0.511555
P0A8A2	YEEN	9	7	-0.637696	0.000703781	0.00547147	TRUE	25	21	25	21	-0.690152
P0ADA1	TESA	7	4	-0.636877	0.0136132	0.0447342	FALSE	19	12	19	12	-1.48848
P64624	YHEO	11	11	-0.631244	0.000246141	0.002631	TRUE	33	33	33	33	-0.167553
P0AFY2	SANA	4	1	-0.630275	0.0695777	0.149472	FALSE	9	6	9	6	-1.28133
P0ADK8	YIBL	8	8	-0.628399	0.00572625	0.0239376	FALSE	22	24	22	24	0.10347
P0A887	UBIE	20	19	-0.628061	7.83669e-05	0.00132341	TRUE	58	56	58	56	-0.269031
P0A742	MSCL	5	3	-0.62734	0.0609056	0.135916	FALSE	13	10	13	10	-0.916423
P16681	YJDN	3	1	-0.623008	0.0310042	0.0816743	FALSE	5	6	5	6	0.369925
P41409	RIHA	7	5	-0.622593	0.001119	0.0072607	TRUE	19	16	19	16	-0.670917
P39172	ZNUA	13	8	-0.620697	0.000222778	0.0024916	TRUE	33	29	33	29	-0.545105
P0A821	SELA	28	25	-0.619575	0.000306126	0.00302567	TRUE	80	72	80	72	-0.485458
P37902	GLTI	14	10	-0.618105	0.000135947	0.00177777	TRUE	37	33	37	33	-0.504027
P0AA43	RSUA	13	11	-0.617841	9.36993e-05	0.00143936	TRUE	34	37	34	37	0.0844263
P0A832	SMPB	9	6	-0.616713	0.00186851	0.0106419	FALSE	23	20	23	20	-0.577112
Q06065	ATOC	10	5	-0.613481	0.0033814	0.0163927	FALSE	22	19	22	19	-0.586017
P76350	SHIA	1	1	-0.613459	0.105562	0.202698	FALSE	3	3	3	3	-0.152911
P77318	YDEN	5	2	-0.61239	0.0596732	0.133946	FALSE	11	7	11	7	-1.40634
P0AAS7	YBCJ	5	4	-0.612382	0.0124377	0.0422136	FALSE	15	13	15	13	-0.577948
P0AB71	FBAA	34	30	-0.611317	0.000216923	0.00245846	TRUE	93	94	93	94	-0.132558
P0ACH1	SFSB	1	1	-0.608595	0.0966215	0.19091	FALSE	3	3	3	3	-0.152911
P0A993	FBP	22	19	-0.604482	0.000200484	0.00229812	TRUE	61	57	61	57	-0.37048
P0A6V5	GLPE	2	1	-0.602784	0.187216	0.310772	FALSE	3	4	3	4	0.584997
P39409	YJJW	4	2	-0.60276	0.0426046	0.104063	FALSE	11	4	11	4	-2.8989
P0A858	TPIA	35	26	-0.598644	0.000717614	0.00549985	TRUE	91	85	91	85	-0.368597
A5A625	YIBV	1	1	-0.594092	0.154435	0.269918	FALSE	3	3	3	3	-0.152911
P37005	LAST	10	10	-0.593296	0.000171778	0.0020662	TRUE	29	29	29	29	-0.158047
P00864	PPC	77	69	-0.589162	1.0061e-05	0.000333588	TRUE	216	214	216	214	-0.191424
P69831	GATC	6	5	-0.588873	0.0027848	0.014231	FALSE	18	16	18	16	-0.506922
P0A6M4	DTD	3	3	-0.582442	0.0144056	0.0464403	FALSE	8	9	8	9	0.141749
P39407	YJJU	12	10	-0.581781	0.00609218	0.025097	FALSE	32	28	32	28	-0.552896
P46850	RTCB	1	1	-0.581306	0.0909492	0.182528	FALSE	3	3	3	3	-0.152911
P0ADM8	YIEE	7	7	-0.579992	0.0020901	0.0115248	FALSE	20	20	20	20	-0.171575
P0A6Y1	IHFB	8	4	-0.579016	0.026568	0.072926	FALSE	16	18	16	18	0.185966
P0AG38	RHTC	2	1	-0.577806	0.0522629	0.121708	FALSE	6	4	6	4	-1.1957
P69797	MANX	22	20	-0.577673	6.92171e-05	0.00121727	TRUE	62	62	62	62	-0.17028
P0ABN5	DCUA	7	7	-0.577291	0.000708178	0.00548892	TRUE	21	21	21	21	-0.166497
P0AEB5	YNAI	5	4	-0.576428	0.0271715	0.0741834	FALSE	12	15	12	15	0.467444
P37682	YIAU	4	3	-0.575422	0.0211268	0.0618522	FALSE	9	7	9	7	-0.841153
P65807	YGEY	6	6	-0.573442	0.15341	0.268678	FALSE	15	14	15	14	-0.361034
P00961	GLYS	73	62	-0.571247	6.61942e-06	0.000242371	TRUE	198	191	198	191	-0.278217
P30863	DKGB	6	3	-0.569833	0.0100119	0.0361109	FALSE	14	12	14	12	-0.616505
P0ACY9	YEBG	3	2	-0.569441	0.100467	0.196014	FALSE	7	6	7	6	-0.52028
P0A853	TNAA	31	20	-0.567479	0.12125	0.225128	FALSE	83	72	83	72	-0.60467
P0AFU2	YFBS	3	3	-0.563078	0.0129559	0.0434133	FALSE	9	8	9	8	-0.479008
P37637	MDTF	13	11	-0.560675	0.00270627	0.0139414	FALSE	37	32	37	32	-0.606201
P39356	YJHU	15	13	-0.5579	0.000200973	0.00229812	TRUE	41	39	41	39	-0.310642
P0A8V6	FADR	15	13	-0.557885	0.000368744	0.00343174	TRUE	39	40	39	40	-0.0977916
P0AF12	MTNN	15	14	-0.557394	0.00423418	0.0193498	FALSE	42	42	42	42	-0.159973
P0ABE2	BOLA	3	3	-0.555505	0.109805	0.208957	FALSE	9	8	9	8	-0.498466
P0A9Y6	CSPC	5	5	-0.555473	0.0139089	0.0452973	FALSE	15	15	15	15	-0.165373
P0ACI6	ASNC	4	4	-0.554279	0.0343003	0.0881712	FALSE	11	12	11	12	0.0955567
P0ACX9	YDIE	2	2	-0.554019	0.204828	0.331836	FALSE	5	6	5	6	0.286169
P0ADN2	YIFE	14	12	-0.553622	0.000455743	0.00402126	TRUE	39	37	39	37	-0.317452
P0AD99	BRNQ	3	3	-0.553565	0.0148928	0.0477695	FALSE	9	9	9	9	-0.162895
P23842	PDEA	4	1	-0.553553	0.297008	0.43728	FALSE	9	6	9	6	-1.23337
P0AFL9	PQIA	1	1	-0.553439	0.10523	0.202518	FALSE	2	3	2	3	0.682295
P0AD01	DCUR	7	5	-0.551374	0.0022308	0.0120265	FALSE	16	18	16	18	0.174877
P29745	PEPT	30	23	-0.551	0.00118457	0.00755163	TRUE	78	72	78	72	-0.406558
P0A6A3	ACKA	41	35	-0.550924	0.000447669	0.00399145	TRUE	108	108	108	108	-0.163936
Q46802	UACR	2	1	-0.549186	0.0956943	0.189751	FALSE	5	3	5	3	-1.36517
P61316	LOLA	13	12	-0.549098	0.0128332	0.0432295	FALSE	36	35	36	35	-0.239276
P0AEY3	MAZG	5	3	-0.548747	0.0116314	0.0402443	FALSE	12	12	12	12	-0.177887
P37327	YFDC	2	2	-0.54826	0.055833	0.127575	FALSE	6	5	6	5	-0.652287
P42624	YHAK	3	1	-0.547158	0.111531	0.21161	FALSE	7	4	7	4	-1.60025
P45463	TTDR	5	3	-0.546672	0.0136605	0.0447925	FALSE	11	7	11	7	-1.4228
P61714	RIBE	13	12	-0.544895	0.0250182	0.0706494	FALSE	37	39	37	39	-0.0109001
P0AF36	ZAPB	3	3	-0.544351	0.0485929	0.115589	FALSE	8	8	8	8	-0.155524
P67701	HIGA	1	1	-0.544332	0.126493	0.232222	FALSE	3	3	3	3	-0.152911
P23827	ECO	16	13	-0.544291	0.00456541	0.0204242	FALSE	44	39	44	39	-0.522179
P75780	FIU	12	6	-0.542377	0.164274	0.281897	FALSE	29	23	29	23	-0.823428
P11349	NARH	30	27	-0.542285	0.0156794	0.0497913	FALSE	83	78	83	78	-0.350684
P0A8L1	SERS	42	34	-0.540689	1.60658e-05	0.000422349	TRUE	112	110	112	110	-0.224548
P0A6R3	FIS	5	5	-0.539395	0.00887866	0.0332461	FALSE	14	14	14	14	-0.161144
P0A8W2	SLYA	6	6	-0.538399	0.00244103	0.0128608	FALSE	17	17	17	17	-0.162541
P16659	PROS	53	47	-0.537721	4.84651e-05	0.000950661	TRUE	148	141	148	141	-0.311885
P77766	RNM	5	4	-0.537424	0.0135773	0.0447313	FALSE	13	12	13	12	-0.38771
P76007	CVRA	4	3	-0.536134	0.0165677	0.0518374	FALSE	10	9	10	9	-0.471011
P0AFL3	PPIA	10	9	-0.535478	0.0616557	0.136868	FALSE	28	28	28	28	-0.155598
P0AED5	UVRY	13	6	-0.534336	0.0029175	0.0147612	FALSE	32	27	32	27	-0.665963
P39411	YJJX	7	6	-0.53412	0.0107178	0.0380118	FALSE	20	17	20	17	-0.632094
P0A6T1	PGI	50	47	-0.533621	4.09584e-05	0.000828921	TRUE	141	141	141	141	-0.167635
P27249	GLND	36	31	-0.532291	0.000902899	0.00630086	TRUE	100	92	100	92	-0.411645
P0AF26	NARJ	9	7	-0.532267	0.00341112	0.0164834	FALSE	23	20	23	20	-0.566245
P0ADS6	YGGE	15	15	-0.531063	0.000692461	0.00547147	TRUE	45	45	45	45	-0.168058
P76423	THIM	2	1	-0.530431	0.231801	0.363973	FALSE	5	3	5	3	-1.37624
P09152	NARG	71	60	-0.530087	0.00984386	0.0357576	FALSE	192	182	192	182	-0.326469
P13039	FES	6	3	-0.530029	0.0772199	0.161667	FALSE	16	10	16	10	-1.51245
P37679	SGBU	1	1	-0.528524	0.0969011	0.191108	FALSE	3	3	3	3	-0.152911
P32129	YIHG	2	1	-0.527904	0.398599	0.544418	FALSE	3	2	3	2	-1.0205
P67603	YQFB	7	7	-0.527692	0.00400392	0.0187684	FALSE	21	21	21	21	-0.166497
P0ADU5	YGIW	9	8	-0.527387	0.00471364	0.0208834	FALSE	25	26	25	26	-0.0447025
P27848	YIGL	7	6	-0.52156	0.00591077	0.0243891	FALSE	19	18	19	18	-0.314528
P0A6P7	ENGB	10	9	-0.521277	0.000951787	0.00648946	TRUE	26	27	26	27	-0.0494456
P0AEE5	MGLB	7	2	-0.521097	0.0661801	0.144609	FALSE	16	7	16	7	-2.47549
P39288	QUEG	6	4	-0.520619	0.00780611	0.0301775	FALSE	12	13	12	13	0.111379
P36837	DTPB	1	1	-0.518707	0.0686994	0.147959	FALSE	3	3	3	3	-0.152911
P64636	YRFG	10	7	-0.518235	0.00249928	0.0130597	FALSE	24	26	24	26	0.0713559
P0A6P9	ENO	69	62	-0.515641	2.81755e-05	0.000624761	TRUE	189	190	189	190	-0.145451
P17115	GUTQ	19	15	-0.514304	0.00301026	0.0151403	FALSE	52	42	52	42	-0.794436
P07000	PLDB	13	9	-0.513678	0.000510103	0.00440936	TRUE	33	34	33	34	-0.0757059
P0ACU2	RUTR	9	5	-0.512676	0.00412168	0.0190403	FALSE	22	17	22	17	-0.892927
P37440	UCPA	14	12	-0.511158	0.000670906	0.00534628	TRUE	39	39	39	39	-0.16472
P0A8U2	YAFD	7	6	-0.511102	0.00429472	0.0194614	FALSE	21	17	21	17	-0.781662
P0ACT6	UIDR	6	5	-0.509784	0.0160286	0.0505228	FALSE	14	13	14	13	-0.3686
P0AGD3	SODB	12	12	-0.508458	0.00187651	0.0106572	FALSE	34	35	34	35	-0.081242
P0A7E5	PYRG	53	50	-0.503035	0.00015403	0.00191801	TRUE	151	153	151	153	-0.127063
P09373	PFLB	133	112	-0.500511	9.79169e-05	0.00146875	TRUE	356	345	356	345	-0.260603
P22939	ISPA	10	5	-0.498824	0.0130356	0.0435352	FALSE	20	21	20	21	-0.0473386
P0A7C2	LEXA	11	10	-0.498649	0.00156509	0.00930297	TRUE	31	29	31	29	-0.356098
P31572	CAIB	3	2	-0.494333	0.0470399	0.112631	FALSE	7	7	7	7	-0.118637
P0AAC0	USPE	14	10	-0.49416	0.0042312	0.0193498	FALSE	36	34	36	34	-0.348469
P39380	KPTA	2	2	-0.489841	0.0420427	0.103085	FALSE	5	6	5	6	0.343798
P0A9S3	GATD	14	13	-0.489317	0.0616713	0.136868	FALSE	39	39	39	39	-0.170756
P55135	RLMD	15	12	-0.488347	0.000760999	0.00556031	TRUE	39	36	39	36	-0.402111
P04805	GLTX	55	49	-0.488248	3.32128e-05	0.000717735	TRUE	150	151	150	151	-0.150091
P75713	ALLE	5	3	-0.488043	0.0295006	0.0786889	FALSE	13	10	13	10	-0.900245
P0C8J8	GATZ	39	33	-0.487743	0.000784195	0.00563295	FALSE	104	106	104	106	-0.109506
P33590	NIKA	18	15	-0.487574	0.0324425	0.0849367	FALSE	50	46	50	46	-0.411761
P30845	EPTA	1	1	-0.483992	0.253	0.388644	FALSE	3	3	3	3	-0.152911
P0AC51	ZUR	7	6	-0.481135	0.00718739	0.0284153	FALSE	20	19	20	19	-0.32421
P06715	GOR	29	22	-0.479051	0.000394112	0.00361506	FALSE	81	69	81	69	-0.638258
P02925	RBSB	22	17	-0.478935	0.0108568	0.0382389	FALSE	55	55	55	55	-0.160066
P0AC13	FOLP	20	20	-0.476262	0.00742235	0.0290737	FALSE	57	57	57	57	-0.165445
Q46798	YGER	11	5	-0.474739	0.022559	0.0649119	FALSE	22	24	22	24	0.0712745
P0ACJ8	CRP	20	19	-0.47343	0.000561506	0.00467921	FALSE	57	56	57	56	-0.22532
P18133	PNCB	18	16	-0.471927	0.00207697	0.0114887	FALSE	50	47	50	47	-0.338806
P63224	GMHA	12	11	-0.469677	0.000941892	0.00645468	FALSE	36	34	36	34	-0.337855
P0A8U0	SYD	4	4	-0.469159	0.00992744	0.0359078	FALSE	12	12	12	12	-0.164421
P0A8B2	YFCN	7	6	-0.469044	0.00397921	0.0186869	FALSE	19	16	19	16	-0.674163
P0ACS5	ZNTR	3	2	-0.469029	0.0975771	0.192233	FALSE	7	5	7	5	-1.01251
P68206	YJBJ	10	9	-0.468191	0.00423137	0.0193498	FALSE	28	28	28	28	-0.167457
P64530	RCNR	5	1	-0.466961	0.108225	0.206567	FALSE	9	7	9	7	-0.841153
P15254	PURL	63	51	-0.466886	0.00421218	0.0193498	FALSE	166	166	166	166	-0.163826
P0AGL2	TDCF	3	2	-0.465519	0.114346	0.216468	FALSE	7	6	7	6	-0.56374
A5A613	YCIY	1	1	-0.463696	0.210929	0.339136	FALSE	3	3	3	3	-0.152911
P37689	GPMI	62	53	-0.461294	6.67788e-05	0.0012077	FALSE	166	165	166	165	-0.186861
P12295	UNG	10	8	-0.461122	0.00246504	0.0129604	FALSE	26	28	26	28	0.0585522
P0A6K1	DAPF	7	6	-0.460936	0.0405398	0.100365	FALSE	18	20	18	20	0.150254
P0ABU5	ELBB	13	11	-0.454189	0.00243374	0.012849	FALSE	33	31	33	31	-0.360025
P31142	SSEA	14	14	-0.453924	0.000618164	0.00503616	FALSE	42	42	42	42	-0.167958
P0A8N3	LYSS	53	44	-0.453859	0.000133431	0.00176295	FALSE	141	145	141	145	-0.0855145
P25535	UBII	13	12	-0.45188	0.0091058	0.0338975	FALSE	36	38	36	38	-0.00178367
P0A6I0	CMK	14	13	-0.451393	0.00124976	0.00783495	FALSE	40	37	40	37	-0.399074
P0AFJ5	PHOB	2	2	-0.450847	0.094672	0.18831	FALSE	5	6	5	6	0.343798
P0A8N5	LYSU	43	34	-0.450128	0.00213456	0.0116983	FALSE	110	109	110	109	-0.196489
P27111	CYNR	7	6	-0.448922	0.00425969	0.0193968	FALSE	20	18	20	18	-0.461687
P32173	MOBA	3	3	-0.448034	0.0508447	0.119607	FALSE	9	9	9	9	-0.162895
P0AFW4	RNK	4	1	-0.447312	0.289567	0.42792	FALSE	6	6	6	6	-0.104278
P67910	HLDD	32	28	-0.447213	0.00022714	0.00250738	FALSE	92	88	92	88	-0.305459
P28246	BCR	1	1	-0.444533	0.193444	0.317929	FALSE	3	3	3	3	-0.152911
P0A8R9	HDFR	11	10	-0.44392	0.00368985	0.0176201	FALSE	30	28	30	28	-0.362032
P07658	FDHF	9	5	-0.443622	0.119001	0.221958	FALSE	18	18	18	18	-0.177902
P33634	YFIE	1	1	-0.443169	0.193769	0.317929	FALSE	3	3	3	3	-0.152911
P77348	MPPA	20	15	-0.441838	0.0023306	0.0124366	FALSE	52	48	52	48	-0.392147
P0AEG4	DSBA	16	14	-0.440794	0.0137	0.044846	FALSE	44	44	44	44	-0.16284
P69441	ADK	33	25	-0.440392	0.00143344	0.00866672	FALSE	87	84	87	84	-0.264978
P0ABY4	FLDB	5	4	-0.439856	0.1329	0.241206	FALSE	15	11	15	11	-1.04816
P23839	YICC	24	21	-0.43773	0.000390507	0.00359492	FALSE	64	67	64	67	-0.0321072
P37028	BTUF	4	2	-0.436234	0.167194	0.285563	FALSE	10	7	10	7	-1.13575
P37767	YFHH	5	5	-0.435065	0.0112138	0.0391179	FALSE	15	15	15	15	-0.165373
P77136	YQEK	1	1	-0.434805	0.351944	0.496006	FALSE	2	3	2	3	0.721355
P22564	RIHC	8	8	-0.434005	0.0048387	0.0211641	FALSE	22	23	22	23	-0.0261141
P37613	PANZ	7	6	-0.433832	0.014347	0.0463099	FALSE	19	19	19	19	-0.168741
P08202	ARAA	3	1	-0.432899	0.116215	0.218385	FALSE	6	6	6	6	-0.217517
P0A7A7	PLSB	53	41	-0.432228	0.00103532	0.00689311	FALSE	130	132	130	132	-0.123351
P77202	DSBG	11	9	-0.430152	0.00186963	0.0106419	FALSE	31	28	31	28	-0.454777
P77302	DGCM	6	2	-0.42937	0.06785	0.146801	FALSE	10	9	10	9	-0.414538
P15286	FLK	7	6	-0.427296	0.0139621	0.0454124	FALSE	19	19	19	19	-0.168741
P07012	PRFB	29	22	-0.425025	0.000804505	0.00574646	FALSE	71	73	71	73	-0.0703501
P45763	GSPL	1	1	-0.424948	0.172624	0.29307	FALSE	3	3	3	3	-0.152911
P15005	MCRB	12	11	-0.422835	0.00652481	0.0264574	FALSE	33	30	33	30	-0.436819
P0AFF2	NUPC	6	3	-0.422013	0.0322022	0.0844812	FALSE	13	11	13	11	-0.619368
P0A972	CSPE	7	7	-0.421589	0.0287303	0.0772808	FALSE	21	21	21	21	-0.166497
P32144	CSQR	12	9	-0.421552	0.019604	0.058674	FALSE	30	30	30	30	-0.156279
P04693	TYRB	25	21	-0.421034	0.000576694	0.00477458	FALSE	65	63	65	63	-0.264171
P0AFY8	SEQA	14	12	-0.421003	0.00213538	0.0116983	FALSE	34	37	34	37	0.087245
P13029	KATG	76	64	-0.42039	0.000718216	0.00549985	FALSE	203	204	203	204	-0.155725
P52598	YGBI	5	4	-0.420165	0.0231424	0.0660842	FALSE	11	14	11	14	0.522303
P0AAB6	GALF	36	27	-0.419081	0.00135783	0.00836343	FALSE	87	92	87	92	-0.00291901
P16528	ICLR	9	6	-0.417373	0.0118355	0.0407691	FALSE	21	19	21	19	-0.46794
P0A9Q1	ARCA	18	18	-0.415601	0.00184396	0.0105665	FALSE	54	54	54	54	-0.168292
P0A7D4	PURA	51	42	-0.413459	0.0093535	0.0345173	FALSE	137	135	137	135	-0.206335
P62768	YAEH	14	12	-0.412431	0.00334108	0.0162281	FALSE	40	38	40	38	-0.322341
P0A799	PGK	58	51	-0.40783	0.00116581	0.00748822	FALSE	165	160	165	160	-0.263458
P0AAG8	MGLA	1	1	-0.407688	0.327178	0.470561	FALSE	3	2	3	2	-1.07829
P15006	MCRC	2	1	-0.407286	0.156395	0.272041	FALSE	5	4	5	4	-0.695049
P33667	SELU	7	6	-0.406912	0.011847	0.0407691	FALSE	18	19	18	19	0.0168472
Q46868	UBIK	7	4	-0.404494	0.0180304	0.055328	FALSE	15	15	15	15	-0.137537
P0A9W0	ULAR	7	4	-0.403435	0.0193177	0.0580897	FALSE	18	15	18	15	-0.697684
P0AD33	YFCZ	5	5	-0.402506	0.146464	0.259904	FALSE	15	14	15	14	-0.370492
P0AAJ1	YNFG	13	12	-0.401995	0.0294892	0.0786889	FALSE	36	36	36	36	-0.16771
P31122	SOTB	1	1	-0.400258	0.160452	0.277317	FALSE	3	3	3	3	-0.152911
P0AG82	PSTS	18	17	-0.399171	0.0062052	0.0253985	FALSE	50	50	50	50	-0.160305
P77330	BORD	1	1	-0.399087	0.277847	0.413849	FALSE	3	3	3	3	-0.152911
P77721	YDJF	11	9	-0.395596	0.0213719	0.0624981	FALSE	29	30	29	30	-0.0758897
P17117	NFSA	14	14	-0.395273	0.00416261	0.0191947	FALSE	42	42	42	42	-0.167958
P69222	INFA	5	4	-0.394313	0.0573924	0.130089	FALSE	12	14	12	14	0.288891
P76145	TAM	6	5	-0.393938	0.0318937	0.0838442	FALSE	16	15	16	15	-0.361587
P0A8P6	XERC	7	5	-0.392842	0.0214912	0.0627033	FALSE	18	14	18	14	-0.893917
P10423	IAP	3	2	-0.391875	0.12811	0.234516	FALSE	8	6	8	6	-0.906936
P0ACP5	GNTR	13	10	-0.3918	0.0128991	0.0433592	FALSE	31	33	31	33	0.028734
P15723	DGT	17	12	-0.38945	0.00188974	0.0107085	FALSE	42	38	42	38	-0.464549
P0A8E7	YAJQ	17	15	-0.387934	0.00184945	0.0105742	FALSE	45	46	45	46	-0.102028
P0C8J6	GATY	19	18	-0.387118	0.00761468	0.0296449	FALSE	56	52	56	52	-0.391033
P27243	RFAL	5	3	-0.386545	0.162389	0.279621	FALSE	12	10	12	10	-0.65039
P0A855	TOLB	15	14	-0.382967	0.015733	0.0498995	FALSE	43	43	43	43	-0.175935
P00954	TRPS	29	24	-0.382818	0.000791759	0.00567131	FALSE	76	78	76	78	-0.0823977
P39404	BGLJ	3	3	-0.381864	0.202402	0.328952	FALSE	8	9	8	9	0.141749
P32134	YIHM	2	2	-0.381421	0.0950555	0.18889	FALSE	6	6	6	6	-0.160055
P33232	LLDD	7	4	-0.381048	0.0323774	0.0848535	FALSE	17	16	17	16	-0.325177
P37188	GATB	7	7	-0.377813	0.00955078	0.0350157	FALSE	21	21	21	21	-0.166497
P60869	YBJL	5	5	-0.377175	0.0520522	0.12155	FALSE	14	14	14	14	-0.161144
P77783	YNFF	45	38	-0.377167	0.035497	0.0907687	FALSE	119	120	119	120	-0.138865
P0A8F8	UVRB	30	25	-0.376584	0.000904358	0.00630086	FALSE	82	78	82	78	-0.311695
P76016	DHAR	3	3	-0.373163	0.272327	0.408491	FALSE	7	8	7	8	0.212007
P03819	KEFC	4	3	-0.372969	0.166992	0.285409	FALSE	9	9	9	9	-0.167298
P27859	TATD	11	8	-0.371625	0.0262628	0.0727146	FALSE	26	28	26	28	0.0481911
P75736	YBFF	15	13	-0.369939	0.0186262	0.056691	FALSE	42	38	42	38	-0.469822
P77619	YFEW	2	1	-0.3696	0.310205	0.450982	FALSE	4	4	4	4	-0.166478
P08201	NIRB	63	56	-0.367945	0.0307501	0.0812566	FALSE	175	171	175	171	-0.239527
P16700	CYSP	28	23	-0.367664	0.0111635	0.0389957	FALSE	78	74	78	74	-0.32392
P11458	NADA	4	2	-0.366739	0.0792976	0.164398	FALSE	11	8	11	8	-1.0145
P30850	RNB	57	47	-0.366423	0.00139238	0.00850198	FALSE	150	147	150	147	-0.228689
P75728	UBIF	14	11	-0.365618	0.00982711	0.0357576	FALSE	35	36	35	36	-0.0805788
P37596	NORW	1	1	-0.364644	0.352067	0.496006	FALSE	3	3	3	3	-0.152911
P69931	HDA	12	10	-0.363735	0.0062332	0.0254722	FALSE	33	34	33	34	-0.0806875
P0ACC3	ERPA	5	3	-0.363694	0.0542588	0.124986	FALSE	12	11	12	11	-0.374221
P17169	GLMS	59	53	-0.360949	0.00198583	0.0111785	FALSE	165	162	165	162	-0.22413
P76658	HLDE	37	32	-0.360857	0.00106249	0.00698288	FALSE	102	100	102	100	-0.226774
P31134	POTG	1	1	-0.359868	0.404549	0.549893	FALSE	3	3	3	3	-0.152911
P0AFW0	RFAH	5	2	-0.359441	0.45266	0.594073	FALSE	8	11	8	11	0.724272
P0A9I8	NIRD	6	5	-0.358901	0.15582	0.271593	FALSE	16	15	16	15	-0.347898
P0AEY5	MDAB	9	7	-0.358462	0.0400989	0.0997583	FALSE	23	24	23	24	-0.0298215
P0A7N9	RPMG	5	4	-0.358298	0.104359	0.201297	FALSE	11	12	11	12	0.0921733
P14375	ZRAR	7	6	-0.357349	0.0869083	0.177151	FALSE	18	17	18	17	-0.313672
P0A9Q7	ADHE	105	99	-0.357072	0.000650539	0.0052496	FALSE	295	293	295	293	-0.188437
P77211	CUSC	3	3	-0.355926	0.113358	0.214916	FALSE	9	7	9	7	-0.820942
P0ABK2	CYDB	5	4	-0.35364	0.0875831	0.177392	FALSE	12	13	12	13	0.0814345
P0AAK1	HYCB	1	1	-0.353008	0.334701	0.477646	FALSE	3	2	3	2	-1.07829
P0AAU7	YBFE	4	3	-0.35295	0.049431	0.116712	FALSE	10	10	10	10	-0.13665
P39199	PRMB	11	10	-0.351922	0.0132483	0.0439864	FALSE	30	28	30	28	-0.376638
P45523	FKPA	22	19	-0.351812	0.0289061	0.0776717	FALSE	60	58	60	58	-0.279755
P76491	YFBR	7	5	-0.349336	0.0681669	0.147201	FALSE	17	17	17	17	-0.150398
P0AEU0	HISJ	17	16	-0.349328	0.00262675	0.013606	FALSE	49	47	49	47	-0.288251
P00350	GND	54	49	-0.3475	0.00178334	0.0102653	FALSE	152	148	152	148	-0.248846
P0AEH3	ELAA	5	5	-0.347282	0.0235024	0.0668875	FALSE	14	15	14	15	0.0288268
P08373	MURB	17	14	-0.345947	0.0175506	0.0541816	FALSE	43	48	43	48	0.16682
P75809	YBJI	8	6	-0.34592	0.116151	0.218385	FALSE	21	18	21	18	-0.623882
P39451	ADHP	8	5	-0.345738	0.0678642	0.146801	FALSE	17	18	17	18	0.009205
P07650	DEOA	30	24	-0.344948	0.00313964	0.0156369	FALSE	80	78	80	78	-0.236782
P77454	GLSA1	11	8	-0.344522	0.0984177	0.193256	FALSE	30	24	30	24	-0.814367
P0CB39	EPTC	16	13	-0.343382	0.0244591	0.0693008	FALSE	37	38	37	38	-0.0750537
P26459	APPC	6	2	-0.342234	0.144985	0.257818	FALSE	7	11	7	11	1.09327
P30177	YBIB	24	21	-0.342121	0.00283032	0.0143771	FALSE	65	64	65	64	-0.21083
P0AFN6	YADH	1	1	-0.340236	0.41857	0.563356	FALSE	3	2	3	2	-1.00469
P0A8W0	NANR	14	14	-0.340067	0.00481774	0.0211086	FALSE	39	40	39	40	-0.0820911
Q46906	YGCP	4	3	-0.339193	0.236961	0.370025	FALSE	11	9	11	9	-0.727549
P37661	EPTB	4	3	-0.337684	0.189973	0.313936	FALSE	12	8	12	8	-1.29882
P18196	MINC	14	11	-0.336298	0.0147175	0.0472666	FALSE	36	37	36	37	-0.0749575
P0AE22	APHA	6	4	-0.335666	0.0662678	0.144677	FALSE	16	14	16	14	-0.535667
P64548	YFIR	1	1	-0.335533	0.372503	0.51596	FALSE	3	2	3	2	-1.00469
P69739	HYAA	2	2	-0.335145	0.13746	0.247544	FALSE	6	6	6	6	-0.160055
P40191	PDXK	12	11	-0.335074	0.0944599	0.188035	FALSE	33	35	33	35	0.00860756
P40874	SOLA	24	24	-0.335032	0.00850414	0.0322702	FALSE	70	70	70	70	-0.166902
P0C0T5	MEPA	8	5	-0.334948	0.082996	0.170402	FALSE	19	19	19	19	-0.166542
P08245	YCIH	6	5	-0.334663	0.0369637	0.0938654	FALSE	16	14	16	14	-0.553017
P0AF20	NAGC	20	18	-0.333018	0.0033252	0.0162078	FALSE	57	53	57	53	-0.385877
P18956	GGT	17	10	-0.331391	0.0344632	0.0885007	FALSE	41	34	41	34	-0.710862
P31666	YADE	4	1	-0.331257	0.35191	0.496006	FALSE	5	8	5	8	1.09547
P04036	DAPB	18	14	-0.330885	0.0132649	0.0439864	FALSE	48	43	48	43	-0.495173
P0AG07	RPE	15	14	-0.330029	0.0401661	0.0998281	FALSE	41	44	41	44	0.0515487
Q47147	YAFJ	10	8	-0.329981	0.0122215	0.0418319	FALSE	27	26	27	26	-0.274466
P05827	ILVY	7	5	-0.32992	0.0629016	0.138994	FALSE	17	13	17	13	-0.926145
P00960	GLYQ	20	19	-0.329771	0.010077	0.0362918	FALSE	56	53	56	53	-0.325689
P60293	MUKF	20	16	-0.328096	0.0130594	0.0435352	FALSE	52	52	52	52	-0.169205
P77258	NEMA	17	15	-0.327585	0.0364064	0.0927436	FALSE	47	45	47	45	-0.293495
P76149	SAD	8	8	-0.32723	0.0430336	0.10491	FALSE	23	24	23	24	-0.0346996
P0C093	SLMA	16	10	-0.326627	0.0172794	0.0535387	FALSE	38	34	38	34	-0.488095
P33221	PURT	21	19	-0.326385	0.0491313	0.116328	FALSE	58	55	58	55	-0.319353
P0A7A9	PPA	21	18	-0.324827	0.018924	0.0574478	FALSE	57	59	57	59	-0.0675258
P0AA99	YAFK	5	2	-0.321769	0.122033	0.225958	FALSE	9	7	9	7	-0.830944
P75829	YBJX	22	21	-0.321652	0.0138499	0.0451627	FALSE	61	63	61	63	-0.0639525
P37182	HYBD	2	2	-0.321647	0.252724	0.388644	FALSE	6	6	6	6	-0.160055
P0CF40;P0CF41;P0CF42;P0CF43;P0CF44;P0CF45	INSC1;INSC2;INSC3;INSC4;INSC5;INSC6	3	2	-0.321349	0.229329	0.360981	FALSE	7	7	7	7	-0.152911
P39280	EPMB	13	10	-0.320367	0.01684	0.0524324	FALSE	33	31	33	31	-0.341076
P0A8M6	YEEX	8	7	-0.320243	0.139028	0.249662	FALSE	20	22	20	22	0.112213
Q46829	BGLA	30	25	-0.319757	0.00579329	0.0240601	FALSE	77	73	77	73	-0.314705
P37671	YIAJ	10	6	-0.317886	0.0328807	0.085732	FALSE	23	19	23	19	-0.727549
P0AEI6	NUDJ	8	6	-0.315165	0.0376881	0.095153	FALSE	19	20	19	20	0.000882607
P0A9P6	DEAD	50	45	-0.315141	0.0512933	0.12011	FALSE	139	141	139	141	-0.128298
P09323	NAGE	14	11	-0.31333	0.0115812	0.040125	FALSE	37	37	37	37	-0.154423
P0ACH8	MELR	1	1	-0.313181	0.46192	0.601183	FALSE	2	2	2	2	-0.053114
P52037	YGFF	2	1	-0.313003	0.352536	0.496142	FALSE	6	4	6	4	-1.1957
P0ADT8	YGIM	13	12	-0.312859	0.0164196	0.051564	FALSE	39	35	39	35	-0.486859
P0AGJ7	TRML	14	13	-0.312745	0.0240748	0.0683638	FALSE	39	40	39	40	-0.0906046
P16701	CYSU	1	1	-0.312703	0.65703	0.760175	FALSE	3	3	3	3	-0.152911
P69924	NRDB	22	18	-0.312681	0.00546824	0.0231244	FALSE	58	60	58	60	-0.0654823
P0AC78	WECA	4	4	-0.311802	0.242133	0.376028	FALSE	12	12	12	12	-0.164421
P0AD14	BTSS	3	1	-0.310161	0.460672	0.600569	FALSE	5	7	5	7	0.767266
P77279	FETA	8	7	-0.310087	0.0763604	0.160247	FALSE	20	23	20	23	0.239772
P0AEE1	DCRB	13	13	-0.309542	0.0547007	0.125664	FALSE	39	39	39	39	-0.167843
P0A944	RIMI	6	5	-0.309431	0.0641926	0.141235	FALSE	17	14	17	14	-0.707036
P0A7I7	RIBA	12	11	-0.30907	0.0112543	0.0392055	FALSE	34	36	34	36	0.00567331
P76268	KDGR	21	18	-0.30857	0.0111266	0.0389202	FALSE	59	59	59	59	-0.165465
P0AA84	CLSB	3	2	-0.307316	0.508219	0.640929	FALSE	8	7	8	7	-0.483468
P07017	TAR	1	1	-0.306985	0.602068	0.718029	FALSE	2	3	2	3	0.798667
P15082	SRLR	6	5	-0.306598	0.115763	0.217857	FALSE	16	17	16	17	0.022156
P0AAA1	YAGU	3	1	-0.304923	0.290053	0.428277	FALSE	6	5	6	5	-0.602598
P0ACR9	MPRA	9	6	-0.303614	0.0525442	0.12209	FALSE	23	21	23	21	-0.436444
P27431	ROXA	8	7	-0.303162	0.121324	0.225128	FALSE	22	22	22	22	-0.169185
P33355	YEHS	9	7	-0.30305	0.103766	0.200761	FALSE	22	26	22	26	0.340697
P64581	YQJD	5	4	-0.301766	0.0869886	0.177173	FALSE	12	13	12	13	0.0548691
P04425	GSHB	31	27	-0.301333	0.0134572	0.0444779	FALSE	80	81	80	81	-0.120433
P0AG18	PURE	7	5	-0.301208	0.0576031	0.130335	FALSE	16	17	16	17	0.0303484
P0A796	PFKA	37	35	-0.300682	0.0275962	0.0748621	FALSE	102	105	102	105	-0.0749251
P0AAI5	FABF	30	26	-0.300468	0.00393715	0.0185921	FALSE	80	85	80	85	0.0242
P46853	YHHX	23	19	-0.299679	0.00793783	0.0305301	FALSE	61	57	61	57	-0.366065
P00903	PABA	7	5	-0.299679	0.0831156	0.170511	FALSE	17	20	17	20	0.324276
P14081	SELB	40	30	-0.295308	0.00555254	0.0234033	FALSE	100	102	100	102	-0.104342
P0ACC7	GLMU	29	24	-0.294919	0.00662929	0.0266216	FALSE	73	79	73	79	0.0733271
P05100	TAG	3	3	-0.293362	0.227613	0.35925	FALSE	8	8	8	8	-0.131189
P0AGB3	RPOH	9	7	-0.292834	0.222901	0.353701	FALSE	22	21	22	21	-0.288109
P28304	QORA	14	13	-0.292464	0.0130606	0.0435352	FALSE	40	41	40	41	-0.0982373
P0A9F1	MNTR	10	8	-0.292433	0.0206225	0.0609355	FALSE	24	28	24	28	0.280006
P07026	SDIA	3	3	-0.292272	0.126928	0.232686	FALSE	9	8	9	8	-0.479008
P39160	UXUB	11	9	-0.291995	0.0889545	0.179599	FALSE	29	29	29	29	-0.182344
P05719	HSDS	32	29	-0.291879	0.0221981	0.0642321	FALSE	89	88	89	88	-0.201883
P0AA97	YAEQ	8	7	-0.290011	0.0529372	0.122607	FALSE	22	24	22	24	0.0935814
P0AFT5	BTSR	9	8	-0.289679	0.0425082	0.103927	FALSE	25	24	25	24	-0.284797
P0A8E1	YCFP	14	12	-0.289303	0.0279337	0.0756167	FALSE	35	37	35	37	0.00135536
P33020	YEII	1	1	-0.286781	0.464327	0.603791	FALSE	3	2	3	2	-1.00469
P0AAM1	HYAC	1	1	-0.286262	0.393637	0.53912	FALSE	3	3	3	3	-0.152911
P76536	YFEX	26	24	-0.2862	0.00702662	0.0279967	FALSE	72	75	72	75	-0.0444007
P75874	YCCU	12	11	-0.285945	0.0258961	0.0721912	FALSE	34	29	34	29	-0.64931
P04993	RECD	14	11	-0.285537	0.0263304	0.0727412	FALSE	36	37	36	37	-0.0723736
P0ABU0	MENB	22	20	-0.284134	0.0249634	0.0705727	FALSE	59	62	59	62	-0.0218312
P10121	FTSY	31	28	-0.284098	0.00524864	0.0223857	FALSE	87	85	87	85	-0.238207
P0ACA3	SSPA	26	23	-0.283842	0.014005	0.0454939	FALSE	69	73	69	73	-0.00578742
P23893	HEML	22	20	-0.28291	0.00490625	0.0213362	FALSE	63	61	63	61	-0.263789
P31120	GLMM	31	28	-0.281852	0.00587628	0.0243255	FALSE	88	88	88	88	-0.165558
P77307	FETB	3	3	-0.281611	0.118423	0.221392	FALSE	9	9	9	9	-0.162895
P75824	HCR	5	5	-0.28032	0.19156	0.315351	FALSE	15	15	15	15	-0.165373
P76594	PATZ	12	7	-0.27859	0.0781839	0.16315	FALSE	26	21	26	21	-0.820315
P76235	YEAH	3	1	-0.278443	0.399862	0.545267	FALSE	4	7	4	7	1.34433
P0AC53	ZWF	34	28	-0.27727	0.00781065	0.0301775	FALSE	89	91	89	91	-0.101645
P46888	USPC	1	1	-0.277077	0.610823	0.725889	FALSE	2	2	2	2	-0.169486
P0ACQ0	RBSR	2	1	-0.276894	0.560866	0.686939	FALSE	3	4	3	4	0.564069
P25666	HTRL	8	5	-0.276047	0.116799	0.218998	FALSE	18	20	18	20	0.142531
P0A717	PRS	32	27	-0.275588	0.0096503	0.0352554	FALSE	83	90	83	90	0.0789391
P0A9N4	PFLA	19	16	-0.275535	0.0226046	0.0649119	FALSE	48	50	48	50	-0.0412796
P0AF59	YJDI	2	1	-0.275012	0.361239	0.503906	FALSE	3	5	3	5	1.09309
P0ACB2	HEMB	26	20	-0.274752	0.0672411	0.146176	FALSE	73	63	73	63	-0.615676
P21599	PYKA	41	35	-0.273347	0.00580883	0.0240854	FALSE	115	109	115	109	-0.330769
P36673	TRER	5	4	-0.271834	0.0951116	0.18889	FALSE	15	13	15	13	-0.577948
P0A6L0	DEOC	18	15	-0.270055	0.0374415	0.0946243	FALSE	46	45	46	45	-0.225359
P64588	YQJI	10	8	-0.269934	0.0395255	0.0988138	FALSE	27	24	27	24	-0.515856
P69828	GATA	13	10	-0.269368	0.0431999	0.105215	FALSE	36	33	36	33	-0.429855
P0A6B4	ALR	15	15	-0.269342	0.0392172	0.0981392	FALSE	44	41	44	41	-0.370353
P27302	TKTA	54	47	-0.26934	0.00235441	0.0124963	FALSE	145	140	145	140	-0.279414
P0ACG1	STPA	16	15	-0.269286	0.115706	0.217857	FALSE	45	45	45	45	-0.155658
P0A9B6	EPD	20	18	-0.268779	0.0106237	0.0378357	FALSE	55	55	55	55	-0.165423
P37340	MDTK	2	2	-0.268196	0.215121	0.344572	FALSE	5	6	5	6	0.343798
P0ABT2	DPS	27	24	-0.267293	0.0164722	0.0516021	FALSE	73	76	73	76	-0.0389899
P64534	RCNB	7	5	-0.266696	0.141527	0.253436	FALSE	18	17	18	17	-0.347507
P52643	LDHA	27	25	-0.266538	0.0199831	0.0595291	FALSE	76	76	76	76	-0.156973
P0A805	FRR	21	20	-0.266142	0.00809574	0.0308704	FALSE	60	60	60	60	-0.166364
P0AE01	TRMJ	13	12	-0.264347	0.0613243	0.136385	FALSE	34	35	34	35	-0.0686913
P28861	FPR	8	7	-0.264157	0.114599	0.216626	FALSE	24	21	24	21	-0.553569
P0AG96	SECE	4	4	-0.262805	0.146841	0.260393	FALSE	12	12	12	12	-0.164421
P21369	PNCA	7	4	-0.260219	0.125406	0.230394	FALSE	16	14	16	14	-0.549074
P0A9X9	CSPA	9	8	-0.259113	0.232749	0.365236	FALSE	27	24	27	24	-0.511694
P33363	BGLX	51	36	-0.257998	0.00960058	0.0351241	FALSE	125	121	125	121	-0.262653
P0A759	NAGB	13	12	-0.257658	0.0329492	0.0858228	FALSE	37	36	37	36	-0.247847
P76578	YFHM	36	28	-0.257229	0.0295665	0.0787821	FALSE	92	85	92	85	-0.3949
P0AE39	YPDB	10	7	-0.256858	0.0930338	0.185819	FALSE	22	25	22	25	0.197659
P09030	XTHA	25	21	-0.255764	0.0169506	0.0526479	FALSE	66	65	66	65	-0.215105
P0A955	EDA	19	17	-0.255359	0.0675879	0.14668	FALSE	52	52	52	52	-0.163715
P0AAJ3	FDNH	12	11	-0.254978	0.110537	0.210038	FALSE	35	30	35	30	-0.616905
P00452	NRDA	50	38	-0.254446	0.0269165	0.0736449	FALSE	121	129	121	129	0.0226756
P0ADG4	SUHB	26	22	-0.2515	0.0281099	0.0760131	FALSE	73	69	73	69	-0.338482
P15034	PEPP	31	28	-0.2514	0.0207933	0.0613691	FALSE	80	79	80	79	-0.202492
P03841	MALM	8	7	-0.250234	0.178873	0.300479	FALSE	23	20	23	20	-0.572257
P63340	YQEG	2	2	-0.248971	0.257446	0.393106	FALSE	6	6	6	6	-0.160055
P00946	MANA	22	19	-0.247924	0.0468906	0.112379	FALSE	59	60	59	60	-0.113779
P0AEM9	TCYJ	25	21	-0.246144	0.0479366	0.114348	FALSE	71	69	71	69	-0.25402
P64585	YQJE	3	2	-0.245946	0.48868	0.624629	FALSE	6	7	6	7	0.236071
P0A6D7	AROK	21	19	-0.245891	0.0222574	0.0642766	FALSE	59	59	59	59	-0.16741
P0AAR3	YBAK	16	14	-0.245232	0.0440244	0.106692	FALSE	44	42	44	42	-0.304559
P75966	RLUE	10	10	-0.244246	0.0870737	0.177205	FALSE	30	29	30	29	-0.26413
P75949	NAGZ	18	13	-0.244156	0.0496851	0.117204	FALSE	42	43	42	43	-0.0943432
P52647	YDBK	58	44	-0.243465	0.0297993	0.0793195	FALSE	136	144	136	144	0.011421
P39099	DEGQ	20	18	-0.24342	0.0251463	0.0707025	FALSE	55	55	55	55	-0.166993
P33136	MDOG	42	40	-0.240689	0.0134655	0.0444779	FALSE	117	117	117	117	-0.16757
P69853	DMSD	5	4	-0.239876	0.2993	0.439893	FALSE	13	14	13	14	0.0474016
P12281	MOEA	18	16	-0.23868	0.0260368	0.072354	FALSE	48	50	48	50	-0.0494808
P0AAP3	FRMR	4	4	-0.238666	0.136852	0.246973	FALSE	12	12	12	12	-0.164421
P00582	POLA	72	65	-0.237766	0.00506585	0.0218576	FALSE	197	197	197	197	-0.168259
P0A7B1	PPK	39	31	-0.236197	0.0217133	0.0631346	FALSE	97	101	97	101	-0.0392302
P37590	PMRD	3	3	-0.235931	0.180301	0.30228	FALSE	8	9	8	9	0.180046
P25397	TEHB	11	6	-0.235312	0.124886	0.229934	FALSE	22	24	22	24	0.0727452
P77247	HXPB	16	15	-0.234805	0.0237709	0.0675762	FALSE	43	44	43	44	-0.103007
P0AEK4	FABI	32	30	-0.234612	0.0368147	0.0936902	FALSE	89	92	89	92	-0.0635786
P37746	RFBX	4	3	-0.234574	0.322429	0.465305	FALSE	10	10	10	10	-0.148257
P25534	UBIH	21	18	-0.234293	0.0255233	0.0713644	FALSE	59	56	59	56	-0.318832
P0ACF0	HUPA	12	11	-0.233188	0.0655027	0.143622	FALSE	30	34	30	34	0.21746
P0A6K3	DEF	13	10	-0.232033	0.060046	0.134366	FALSE	31	34	31	34	0.113013
P31069	KCH	8	7	-0.231716	0.2042	0.331143	FALSE	22	23	22	23	-0.0338084
P30011	NADC	12	12	-0.230692	0.104129	0.201006	FALSE	34	34	34	34	-0.159241
P0A6G3	PNCC	5	4	-0.230383	0.275175	0.41165	FALSE	15	12	15	12	-0.797239
P15043	RECQ	8	8	-0.230013	0.103845	0.200761	FALSE	23	23	23	23	-0.178589
P0A9L8	PROC	20	14	-0.22958	0.0759343	0.159827	FALSE	46	52	46	52	0.198504
P16256	PANF	3	3	-0.229058	0.43498	0.578907	FALSE	8	9	8	9	0.180046
P0AD05	YECA	6	4	-0.228347	0.354077	0.497189	FALSE	14	13	14	13	-0.358031
P64429	YPFJ	6	5	-0.228268	0.162801	0.280024	FALSE	17	15	17	15	-0.51357
P0A978	CSPG	7	6	-0.228142	0.265216	0.402082	FALSE	18	19	18	19	-0.0143915
P37759	RFBB	33	32	-0.22678	0.020603	0.0609355	FALSE	96	94	96	94	-0.234857
P0CE47	TUFA	72	68	-0.226648	0.0156637	0.0497913	FALSE	205	209	205	209	-0.110842
Q46948	YAJL	13	11	-0.22605	0.0519557	0.121436	FALSE	36	34	36	34	-0.334702
P75800	PDEI	6	3	-0.224674	0.41811	0.563223	FALSE	15	13	15	13	-0.585805
P07604	TYRR	28	22	-0.223166	0.0198159	0.0591	FALSE	71	72	71	72	-0.121652
P0A9B2	GAPA	57	48	-0.222604	0.0760841	0.159946	FALSE	148	149	148	149	-0.145336
P23305	YIGA	11	8	-0.222577	0.0652859	0.143393	FALSE	25	31	25	31	0.466482
P08956	HSDR	58	52	-0.222504	0.0119862	0.0410819	FALSE	162	152	162	152	-0.35569
P0AC92	GNSA	3	2	-0.219423	0.27319	0.409544	FALSE	7	7	7	7	-0.125569
P06722	MUTH	3	2	-0.218898	0.330798	0.474335	FALSE	6	7	6	7	0.214048
P31467	YIEH	2	2	-0.218854	0.331594	0.475036	FALSE	5	5	5	5	-0.148434
Q47319	TAPT	2	2	-0.218775	0.414234	0.559183	FALSE	6	4	6	4	-1.16074
P0A870	TALB	41	40	-0.217855	0.00853777	0.0322949	FALSE	115	118	115	118	-0.0876952
P0A6A8	ACPP	2	2	-0.216706	0.395677	0.541297	FALSE	6	6	6	6	-0.160055
P37326	INTS	9	8	-0.215743	0.124627	0.229624	FALSE	24	24	24	24	-0.175605
P42588	PATA	5	3	-0.214956	0.2166	0.346289	FALSE	13	11	13	11	-0.64859
P0ADU2	YGIN	6	6	-0.214342	0.195629	0.320188	FALSE	17	17	17	17	-0.150398
P75825	HCP	7	5	-0.213954	0.304889	0.44594	FALSE	16	13	16	13	-0.734621
P62617	ISPF	12	10	-0.213811	0.0764156	0.160247	FALSE	33	30	33	30	-0.443868
P77718	THII	28	25	-0.213624	0.0526467	0.122156	FALSE	78	76	78	76	-0.242968
P0A986	CSPI	5	5	-0.212087	0.181201	0.302992	FALSE	15	14	15	14	-0.370492
P33030	YEIR	17	13	-0.21162	0.0905946	0.182333	FALSE	42	41	42	41	-0.245082
P0AGJ5	YFIF	20	15	-0.210469	0.0736749	0.156559	FALSE	53	49	53	49	-0.395924
P0AG76	SBCD	15	9	-0.210127	0.178861	0.300479	FALSE	38	29	38	29	-0.960314
P75797	GSIB	15	9	-0.209868	0.139172	0.249745	FALSE	33	33	33	33	-0.174404
P0AEC0	YOAE	1	1	-0.209612	0.499998	0.634957	FALSE	3	3	3	3	-0.152911
P04335	FRSA	29	24	-0.208158	0.0547503	0.125664	FALSE	75	74	75	74	-0.202291
P0AGM5	YCHA	4	1	-0.207621	0.456235	0.596615	FALSE	7	4	7	4	-1.59938
P0AA60	YGHB	1	1	-0.206454	0.438783	0.581307	FALSE	3	3	3	3	-0.152911
P0AFX7	RSEA	3	3	-0.205644	0.443585	0.586084	FALSE	9	9	9	9	-0.162895
P0AF24	NAGD	12	12	-0.2056	0.107925	0.206292	FALSE	35	35	35	35	-0.16625
P28632	HOLD	5	4	-0.205487	0.28269	0.4199	FALSE	12	11	12	11	-0.40519
P04994	XSEA	19	14	-0.205296	0.0554124	0.126842	FALSE	51	46	51	46	-0.477291
P31473	RAVA	22	17	-0.204742	0.0678739	0.146801	FALSE	57	55	57	55	-0.266728
P0AC75	WAAA	16	12	-0.202633	0.120913	0.224893	FALSE	41	40	41	40	-0.237625
P09155	RND	18	16	-0.20239	0.0798821	0.165475	FALSE	47	48	47	48	-0.100608
P0A8F4	UDK	13	9	-0.2018	0.183859	0.306631	FALSE	29	32	29	32	0.119316
P09053	AVTA	11	9	-0.201556	0.10023	0.195851	FALSE	28	28	28	28	-0.180786
P0ADP9	YIHD	9	7	-0.201552	0.268236	0.404735	FALSE	24	22	24	22	-0.407533
P0A8H3	ZUPT	1	1	-0.200959	0.564881	0.690862	FALSE	2	3	2	3	0.798667
P39165	YCHO	2	1	-0.20071	0.478621	0.617305	FALSE	5	4	5	4	-0.656888
P51024	YAIL	7	5	-0.200649	0.19712	0.322216	FALSE	17	18	17	18	0.009205
P0A7Y4	RNHA	5	4	-0.200283	0.244857	0.378186	FALSE	15	13	15	13	-0.574804
P0AC00	FRLB	5	2	-0.200234	0.438327	0.581307	FALSE	11	8	11	8	-1.04371
P07813	LEUS	75	63	-0.199571	0.0124049	0.0421767	FALSE	198	198	198	198	-0.16827
P75876	RLMI	18	14	-0.199185	0.0609755	0.135916	FALSE	43	46	43	46	0.0389579
P37177	PTSP	39	29	-0.198964	0.0326903	0.0853226	FALSE	97	96	97	96	-0.193491
P0ADM4	YIDQ	1	1	-0.198916	0.601478	0.718029	FALSE	2	3	2	3	0.798667
P0ACB0	DNAB	24	20	-0.198833	0.0521983	0.121669	FALSE	62	63	62	63	-0.109199
P67080	YGGS	14	13	-0.197201	0.0917782	0.183556	FALSE	39	39	39	39	-0.16472
P18843	NADE	27	24	-0.19627	0.0452315	0.109327	FALSE	74	77	74	77	-0.0387622
P67087	RSMI	17	16	-0.196201	0.0585726	0.132009	FALSE	48	48	48	48	-0.16114
P0AF08	MRP	15	14	-0.195305	0.121106	0.225087	FALSE	42	40	42	40	-0.300498
P77182	MNMC	13	10	-0.19524	0.155784	0.271593	FALSE	36	29	36	29	-0.808087
P64432	YPJD	1	1	-0.195099	0.623111	0.733918	FALSE	3	3	3	3	-0.152911
P33014	YEED	1	1	-0.194732	0.555602	0.682557	FALSE	3	3	3	3	-0.152911
P31551	CAID	3	3	-0.194721	0.308527	0.449567	FALSE	9	9	9	9	-0.162895
P12008	AROC	13	9	-0.194189	0.244731	0.378186	FALSE	31	29	31	29	-0.355914
P51981	YCJG	5	4	-0.193818	0.200697	0.326806	FALSE	13	14	13	14	0.0619796
P0AEN8	FUCU	5	5	-0.192258	0.282956	0.4199	FALSE	14	14	14	14	-0.146566
P0A9X1	ZNUC	7	6	-0.191743	0.276101	0.412695	FALSE	19	17	19	17	-0.499544
P37903	USPF	5	5	-0.191259	0.231095	0.363536	FALSE	15	15	15	15	-0.165373
P37648	YHJJ	26	17	-0.191116	0.153052	0.26842	FALSE	63	59	63	59	-0.354195
P62723	YEIH	1	1	-0.190499	0.580981	0.702799	FALSE	3	2	3	2	-1.00469
P0AD57	ISPB	13	12	-0.189759	0.262763	0.399481	FALSE	35	36	35	36	-0.0754542
P0ACX5	FUMD	2	2	-0.189366	0.55895	0.685251	FALSE	5	6	5	6	0.343798
P0A968	CSPD	3	2	-0.189108	0.401121	0.545885	FALSE	7	8	7	8	0.202375
P52130	RNLB	2	2	-0.188687	0.372037	0.515809	FALSE	6	5	6	5	-0.61571
P13001	BIOH	13	12	-0.188595	0.309602	0.450876	FALSE	35	32	35	32	-0.416576
P26602	UBIC	5	3	-0.187366	0.340784	0.483315	FALSE	14	11	14	11	-0.827913
P0ACU5	FABR	9	9	-0.187017	0.137002	0.247069	FALSE	26	26	26	26	-0.158399
P0A6V8	GLK	18	16	-0.186521	0.0744172	0.157611	FALSE	48	50	48	50	-0.0430021
P33362	YEHZ	10	8	-0.185982	0.192901	0.317354	FALSE	28	23	28	23	-0.734917
P31068	FLIH	1	1	-0.183382	0.722238	0.809186	FALSE	2	2	2	2	-0.130426
P38134	ETK	3	1	-0.18335	0.604106	0.719846	FALSE	6	4	6	4	-1.22806
Q46861	YGIQ	19	16	-0.182832	0.255915	0.391795	FALSE	49	50	49	50	-0.0950049
P37773	MPL	31	25	-0.182824	0.0384575	0.0967127	FALSE	75	80	75	80	0.0289672
P0A8S1	ARGP	13	12	-0.182114	0.168358	0.286975	FALSE	37	38	37	38	-0.0881345
P39410	YJJJ	4	3	-0.181687	0.329253	0.472745	FALSE	10	8	10	8	-0.775318
P0AEI4	RIMO	26	23	-0.181501	0.0692899	0.149105	FALSE	71	71	71	71	-0.171401
P31802	NARP	9	7	-0.180875	0.207224	0.334655	FALSE	21	24	21	24	0.223968
P23538	PPSA	24	15	-0.180794	0.163924	0.281486	FALSE	60	50	60	50	-0.704893
P0A8V0	RBN	9	8	-0.180673	0.130457	0.237501	FALSE	25	25	25	25	-0.167223
P76204	YDIV	1	1	-0.17979	0.570004	0.695792	FALSE	3	3	3	3	-0.152911
P09029	PURK	15	14	-0.178293	0.143144	0.255614	FALSE	45	43	45	43	-0.305131
P63228	GMHB	8	7	-0.178089	0.277144	0.413207	FALSE	22	24	22	24	0.0885012
P25718	MALS	2	2	-0.177533	0.517816	0.649843	FALSE	6	6	6	6	-0.160055
P05459	PDXB	35	30	-0.177253	0.0477811	0.114084	FALSE	98	97	98	97	-0.195684
P77626	SUTR	2	1	-0.176679	0.528087	0.658495	FALSE	4	5	4	5	0.385795
P07118	VALS	88	80	-0.17533	0.0282149	0.0761356	FALSE	235	246	235	246	-0.0262461
P39384	YJIM	8	8	-0.174668	0.156407	0.272041	FALSE	24	24	24	24	-0.166856
P24232	HMP	8	4	-0.174258	0.354872	0.498032	FALSE	18	17	18	17	-0.319641
P37197	YHJA	8	7	-0.174233	0.27524	0.41165	FALSE	21	19	21	19	-0.434165
P25539	RIBD	23	20	-0.173362	0.130156	0.23724	FALSE	57	60	57	60	-0.00365728
P05041	PABB	12	12	-0.173239	0.289029	0.427509	FALSE	34	34	34	34	-0.161572
P0AFK9	POTD	30	28	-0.172961	0.0789532	0.164218	FALSE	88	82	88	82	-0.374949
P75828	YBJD	16	15	-0.172249	0.19843	0.323941	FALSE	45	40	45	40	-0.528838
P0AAN1	HYBE	2	2	-0.171974	0.425033	0.56954	FALSE	6	6	6	6	-0.160055
P06968	DUT	5	3	-0.171383	0.327125	0.470561	FALSE	12	12	12	12	-0.172281
P09831	GLTB	95	81	-0.170398	0.0673869	0.146369	FALSE	258	253	258	253	-0.223076
P37344	PSPF	10	10	-0.169413	0.272274	0.408491	FALSE	29	30	29	30	-0.0727215
P0ACS7	RPIR	5	5	-0.169272	0.278981	0.415296	FALSE	15	14	15	14	-0.370492
P20099	BISC	16	14	-0.168879	0.217883	0.347904	FALSE	46	40	46	40	-0.583424
P65556	YFCD	17	14	-0.168848	0.305641	0.446374	FALSE	44	45	44	45	-0.106519
P45552	YHFZ	7	7	-0.167965	0.237748	0.370573	FALSE	20	20	20	20	-0.171575
P09148	GALT	10	8	-0.167729	0.228174	0.359829	FALSE	27	25	27	25	-0.389099
P0A809	RUVA	5	3	-0.167566	0.377825	0.521632	FALSE	11	11	11	11	-0.159042
P37760	RFBD	13	10	-0.167508	0.132147	0.240182	FALSE	32	30	32	30	-0.357415
P28629	ADIA	4	2	-0.166938	0.427733	0.571356	FALSE	8	8	8	8	-0.131189
P28905	HOLC	8	7	-0.165822	0.267756	0.40425	FALSE	23	20	23	20	-0.562807
P0AFI9	PERM	1	1	-0.165434	0.543471	0.670779	FALSE	3	3	3	3	-0.152911
P0AES4	GYRA	72	58	-0.16493	0.0309449	0.0816024	FALSE	185	193	185	193	-0.0363401
P13458	SBCC	18	14	-0.164763	0.330919	0.474335	FALSE	42	41	42	41	-0.227228
P30139	THIG	2	1	-0.16476	0.668875	0.767956	FALSE	5	3	5	3	-1.4228
P08192	FOLC	27	22	-0.163951	0.14338	0.255814	FALSE	70	70	70	70	-0.164639
P0C066	MLTC	3	2	-0.163313	0.541107	0.668843	FALSE	5	7	5	7	0.772734
P37617	ZNTA	16	14	-0.161883	0.183069	0.305514	FALSE	41	45	41	45	0.107671
P00887	AROH	15	14	-0.161448	0.115258	0.21771	FALSE	41	41	41	41	-0.166713
P37744	RFBA	28	24	-0.159916	0.170537	0.289914	FALSE	76	74	76	74	-0.245436
P0ADL3	YICN	3	3	-0.159216	0.439058	0.581307	FALSE	9	9	9	9	-0.162895
P39336	YJGL	1	1	-0.158497	0.718765	0.806713	FALSE	3	3	3	3	-0.152911
P52129	RNLA	10	7	-0.158358	0.293884	0.433181	FALSE	25	23	25	23	-0.405278
P0ACZ8	CUSR	6	4	-0.158347	0.615652	0.729174	FALSE	13	11	13	11	-0.61571
P76141	LSRR	6	4	-0.158336	0.311614	0.452772	FALSE	14	12	14	12	-0.571119
P16431	HYCE	6	3	-0.158205	0.521636	0.653005	FALSE	14	8	14	8	-1.73501
P32680	YJAG	11	7	-0.158028	0.214589	0.344369	FALSE	25	29	25	29	0.275579
P0AA04	PTSH	7	6	-0.1577	0.271375	0.408438	FALSE	17	17	17	17	-0.163011
P0A6M2	DSBB	3	2	-0.157656	0.5693	0.695599	FALSE	6	7	6	7	0.291278
P45395	KDSD	20	18	-0.156823	0.087375	0.177252	FALSE	57	53	57	53	-0.391145
P76251	DMLA	4	1	-0.156819	0.630646	0.740399	FALSE	11	4	11	4	-2.79094
P75982	YMFQ	1	1	-0.155953	0.661963	0.763577	FALSE	2	3	2	3	0.682295
P0A715	KDSA	32	28	-0.155715	0.133868	0.242791	FALSE	89	86	89	86	-0.262822
P76344	ZINT	2	1	-0.155558	0.611842	0.726232	FALSE	4	4	4	4	-0.157616
P0AD59	IVY	13	10	-0.1545	0.303601	0.444677	FALSE	37	32	37	32	-0.594281
P07913	TDH	21	18	-0.153798	0.115488	0.217822	FALSE	55	53	55	53	-0.276423
P36881	YADI	1	1	-0.153675	0.563241	0.689517	FALSE	3	3	3	3	-0.152911
P38684	TORR	4	3	-0.151929	0.4233	0.568446	FALSE	10	10	10	10	-0.173433
P17888	PRIA	14	11	-0.150694	0.15724	0.272578	FALSE	38	35	38	35	-0.406852
P0A9J4	PANE	9	8	-0.150539	0.262874	0.399481	FALSE	24	23	24	23	-0.291812
P68767	PEPA	38	35	-0.150479	0.0779737	0.162978	FALSE	105	104	105	104	-0.193118
P45578	LUXS	21	17	-0.150024	0.279645	0.415799	FALSE	54	59	54	59	0.101421
P27832	WECD	6	5	-0.149542	0.325154	0.468827	FALSE	16	15	16	15	-0.374906
P75792	YBIV	11	8	-0.148389	0.219222	0.349234	FALSE	27	24	27	24	-0.509938
P23871	HEMH	9	8	-0.148242	0.32671	0.470418	FALSE	23	26	23	26	0.20881
P0AD42	PGPC	4	2	-0.147776	0.502418	0.636617	FALSE	10	8	10	8	-0.785982
P0AED9	DCM	19	17	-0.147529	0.134872	0.244263	FALSE	53	51	53	51	-0.279434
P76100	YDCK	3	1	-0.146295	0.654881	0.759066	FALSE	7	7	7	7	-0.167615
P00936	CYAA	30	26	-0.145603	0.155088	0.270872	FALSE	82	74	82	74	-0.46342
P61887	RFFH	8	7	-0.1456	0.30776	0.448964	FALSE	22	20	22	20	-0.426232
P0AB89	PURB	36	28	-0.145428	0.0985986	0.193256	FALSE	92	97	92	97	-0.0061066
P39263	YFCC	2	2	-0.14531	0.503367	0.637016	FALSE	6	5	6	5	-0.61571
P17109	MEND	22	17	-0.144242	0.184321	0.307201	FALSE	58	55	58	55	-0.314669
P76446	PDEN	5	5	-0.142921	0.45507	0.596315	FALSE	14	13	14	13	-0.349866
P76548	YFFQ	1	1	-0.141885	0.782023	0.854396	FALSE	3	3	3	3	-0.152911
P00956	ILES	78	70	-0.141268	0.0684994	0.147778	FALSE	216	218	216	218	-0.134563
P76535	MURQ	9	8	-0.140556	0.236583	0.370025	FALSE	25	25	25	25	-0.167223
P69922	FUCI	5	4	-0.140402	0.458664	0.59887	FALSE	13	11	13	11	-0.642309
P0A6L2	DAPA	16	13	-0.139269	0.253171	0.388672	FALSE	41	42	41	42	-0.0915679
P33595	SGRR	5	2	-0.139198	0.685163	0.779985	FALSE	10	9	10	9	-0.433448
P25437	FRMA	14	10	-0.138805	0.227582	0.35925	FALSE	31	40	31	40	0.599265
P0AA25	TRXA	13	12	-0.138184	0.223652	0.354451	FALSE	37	36	37	36	-0.245963
P0A6X1	HEMA	8	6	-0.138112	0.430507	0.573414	FALSE	17	16	17	16	-0.325177
P0A9D8	DAPD	29	23	-0.138005	0.176533	0.297725	FALSE	76	73	76	73	-0.299176
P77245	MURR	6	5	-0.137974	0.391653	0.537233	FALSE	13	14	13	14	0.034116
P0A8I3	YAAA	18	17	-0.137916	0.156503	0.272041	FALSE	51	53	51	53	-0.0537252
P0A7A2	GPMB	13	9	-0.136163	0.484681	0.622018	FALSE	28	28	28	28	-0.186349
P0A6U8	GLGA	15	14	-0.13591	0.218475	0.348631	FALSE	43	43	43	43	-0.170466
P00959	METG	67	56	-0.135496	0.0631017	0.139195	FALSE	177	182	177	182	-0.0862703
P06846	EBGR	15	13	-0.135449	0.215039	0.344572	FALSE	37	41	37	41	0.138097
P64517	YODC	5	1	-0.135409	0.622587	0.733918	FALSE	7	7	7	7	-0.125704
P0AEP3	GALU	35	27	-0.13469	0.196494	0.321399	FALSE	89	88	89	88	-0.194013
P36767	RDGC	29	20	-0.133979	0.143698	0.256066	FALSE	69	68	69	68	-0.203462
P07024	USHA	25	18	-0.13282	0.150743	0.2651	FALSE	59	64	59	64	0.0890655
P76630	YGAZ	2	2	-0.132213	0.556521	0.68293	FALSE	6	6	6	6	-0.160055
P13016	AMPD	8	7	-0.132089	0.451084	0.592309	FALSE	22	21	22	21	-0.30815
P11875	ARGS	56	40	-0.131906	0.117845	0.220474	FALSE	134	135	134	135	-0.150549
P67095	YFCE	6	4	-0.130541	0.381704	0.525849	FALSE	14	14	14	14	-0.181127
P0A9E5	FNR	11	9	-0.130344	0.308162	0.449292	FALSE	27	31	27	31	0.256468
P0AAA7	WZXE	1	1	-0.128893	0.734558	0.819747	FALSE	3	3	3	3	-0.152911
P0AFU0	YEJB	3	2	-0.127177	0.63622	0.746256	FALSE	7	8	7	8	0.212007
P13857	RIML	5	4	-0.126658	0.6023	0.718029	FALSE	13	12	13	12	-0.38771
P0AEU7	SKP	11	9	-0.12652	0.259482	0.395742	FALSE	27	29	27	29	0.0494405
P46144	YEDJ	3	3	-0.125604	0.505337	0.639191	FALSE	9	7	9	7	-0.848234
P09424	MTLD	28	24	-0.124717	0.293753	0.433181	FALSE	77	73	77	73	-0.326199
P77552	YDHQ	15	15	-0.124068	0.23718	0.37014	FALSE	44	45	44	45	-0.0970141
P0AEW6	GSK	24	21	-0.123911	0.236858	0.370025	FALSE	65	68	65	68	-0.033091
P39830	YBAL	9	8	-0.123878	0.462086	0.601183	FALSE	25	25	25	25	-0.153989
P0AFI5	PBPG	8	5	-0.123456	0.47255	0.61148	FALSE	20	18	20	18	-0.466564
P0A8T1	PRMA	8	8	-0.123391	0.320128	0.462508	FALSE	23	23	23	23	-0.169486
P29680	HEME	18	12	-0.123329	0.256127	0.391795	FALSE	42	45	42	45	0.0508047
P0ADX1	YHFA	7	5	-0.123003	0.373494	0.516772	FALSE	14	16	14	16	0.21296
P61517	CAN	11	9	-0.122636	0.360912	0.503906	FALSE	28	28	28	28	-0.170488
P77554	YAHJ	9	6	-0.122134	0.328496	0.471924	FALSE	20	23	20	23	0.236009
P46068	DSDC	5	1	-0.121878	0.765092	0.842621	FALSE	8	7	8	7	-0.563734
P0A908	MIPA	7	4	-0.121449	0.678323	0.774966	FALSE	14	17	14	17	0.359494
P0AC16	FOLB	5	5	-0.120289	0.506068	0.639481	FALSE	15	15	15	15	-0.165373
P33919	RADD	17	14	-0.119416	0.283062	0.4199	FALSE	41	43	41	43	-0.0186083
P37351	RPIB	6	5	-0.119215	0.453138	0.594394	FALSE	16	15	16	15	-0.341016
P0A7M2	RPMB	10	8	-0.118795	0.537173	0.665594	FALSE	26	27	26	27	-0.0656514
P42597	YGJP	3	2	-0.118486	0.593102	0.710701	FALSE	8	7	8	7	-0.508801
P23843	OPPA	50	40	-0.118057	0.162963	0.280024	FALSE	130	127	130	127	-0.23259
P77293	YFDH	7	6	-0.118041	0.473958	0.612256	FALSE	18	17	18	17	-0.325816
P0ACN4	ALLR	10	9	-0.117787	0.35266	0.496142	FALSE	27	29	27	29	0.0505139
P37051	PURU	12	12	-0.117451	0.300208	0.440719	FALSE	35	36	35	36	-0.0791072
P22259	PCKA	49	45	-0.117181	0.148702	0.262498	FALSE	134	141	134	141	-0.0103476
P08957	HSDM	36	34	-0.116788	0.174167	0.294898	FALSE	101	100	101	100	-0.191544
P0ACD8	HYAB	28	22	-0.115947	0.548561	0.676091	FALSE	73	70	73	70	-0.287919
P0A7Q1	RPMI	3	3	-0.115877	0.589249	0.708433	FALSE	9	9	9	9	-0.162895
Q06067	ATOS	1	1	-0.115502	0.766061	0.843097	FALSE	3	3	3	3	-0.152911
P0AFK0	PMBA	38	33	-0.115329	0.157974	0.273478	FALSE	103	103	103	103	-0.169343
P0C0U4	RIMK	9	7	-0.113784	0.459063	0.599084	FALSE	23	22	23	22	-0.28525
Q46864	MQSA	4	3	-0.113104	0.571832	0.697356	FALSE	11	10	11	10	-0.439944
P46118	HEXR	13	10	-0.11301	0.399485	0.545267	FALSE	33	32	33	32	-0.240688
P0A6J8	DDLA	26	23	-0.112286	0.206928	0.334602	FALSE	71	72	71	72	-0.122411
P77544	YFCF	8	6	-0.111978	0.506922	0.639926	FALSE	23	20	23	20	-0.569028
P0ADS9	YGGN	14	9	-0.110047	0.396868	0.542343	FALSE	29	36	29	36	0.477364
P77610	ANSP	2	1	-0.109707	0.684267	0.77966	FALSE	5	4	5	4	-0.758336
P76177	YDGH	24	21	-0.10966	0.318136	0.459891	FALSE	63	66	63	66	-0.0271728
P32664	NUDC	15	11	-0.10867	0.374658	0.51782	FALSE	38	40	38	40	-0.00851109
P0AEZ9	MOAB	13	10	-0.108561	0.411215	0.556877	FALSE	30	33	30	33	0.107079
P37747	GLF	34	30	-0.107647	0.24331	0.377493	FALSE	92	92	92	92	-0.168619
P0AEC8	DCUS	9	7	-0.105231	0.448808	0.590537	FALSE	23	22	23	22	-0.297668
P0AC55	GLNK	3	1	-0.104783	0.70535	0.794804	FALSE	8	3	8	3	-2.61591
P33596	RECX	2	1	-0.104614	0.688735	0.781608	FALSE	4	5	4	5	0.376925
P76014	DHAL	19	18	-0.104344	0.304988	0.44594	FALSE	53	55	53	55	-0.0550244
P0AAT2	YBDF	4	2	-0.103814	0.653426	0.757724	FALSE	8	11	8	11	0.737401
P0A9K7	PHOU	12	9	-0.102328	0.417503	0.562702	FALSE	34	28	34	28	-0.737878
P0AE30	ARTM	4	2	-0.102193	0.726794	0.813575	FALSE	7	11	7	11	1.06747
Q46857	DKGA	17	15	-0.100855	0.348375	0.491891	FALSE	47	48	47	48	-0.103529
P67660	YHAJ	12	11	-0.100674	0.325981	0.469633	FALSE	31	35	31	35	0.19658
P0AEA8	CYSG	18	16	-0.100474	0.317672	0.459813	FALSE	48	47	48	47	-0.232548
P76407	YEGS	3	3	-0.100092	0.736262	0.82093	FALSE	8	9	8	9	0.180046
P25522	MNME	22	14	-0.100089	0.439638	0.581773	FALSE	54	48	54	48	-0.529088
P0ACN7	CYTR	6	4	-0.100059	0.553319	0.681296	FALSE	14	12	14	12	-0.58789
P0A738	MOAC	13	13	-0.100003	0.474287	0.612371	FALSE	35	38	35	38	0.0934206
P0ACD4	ISCU	15	14	-0.0999893	0.461663	0.601183	FALSE	43	39	43	39	-0.455574
P0AGG8	TLDD	27	22	-0.0998669	0.321379	0.464052	FALSE	67	73	67	73	0.0910726
P76550	YFFS	20	13	-0.0988192	0.427059	0.570905	FALSE	48	44	48	44	-0.427693
P19934	TOLA	2	2	-0.0982127	0.61117	0.725889	FALSE	6	6	6	6	-0.160055
P68398	TADA	5	3	-0.0981552	0.58613	0.706014	FALSE	13	10	13	10	-0.879576
P0ACT2	ENVR	1	1	-0.0980523	0.799164	0.865704	FALSE	2	3	2	3	0.798667
P0AAZ7	YCAR	5	4	-0.097834	0.64887	0.754845	FALSE	12	13	12	13	0.0580135
P0A749	MURA	27	25	-0.0977527	0.440004	0.581956	FALSE	74	75	74	75	-0.123155
Q46925	CSDA	11	7	-0.0976387	0.540083	0.667901	FALSE	24	27	24	27	0.189639
Q47141	HCAR	2	1	-0.0974632	0.882053	0.918055	FALSE	4	6	4	6	0.832581
P39401	MDOB	28	22	-0.0973224	0.359131	0.50235	FALSE	66	69	66	69	-0.0331576
P0AB52	YCHN	6	5	-0.0969056	0.497757	0.632742	FALSE	15	16	15	16	0.0212245
P32177	FDHD	7	4	-0.096738	0.539367	0.667527	FALSE	17	14	17	14	-0.710613
P18335	ARGD	13	11	-0.0963586	0.391588	0.537233	FALSE	31	35	31	35	0.214353
P25741	RFAP	3	2	-0.0957057	0.710431	0.799117	FALSE	7	8	7	8	0.202375
P63264	CBPM	3	1	-0.095442	0.770788	0.845745	FALSE	5	6	5	6	0.338535
P22255	CYSQ	11	11	-0.0951941	0.37868	0.52253	FALSE	33	32	33	32	-0.256977
P06610	BTUE	9	7	-0.0943117	0.601878	0.718029	FALSE	23	26	23	26	0.199315
Q46920	QUEF	12	11	-0.0940624	0.47932	0.617305	FALSE	35	33	35	33	-0.345647
P76270	MSRC	9	9	-0.0938867	0.437366	0.580877	FALSE	26	27	26	27	-0.0621578
P21829	YBHA	12	12	-0.0936304	0.407196	0.552901	FALSE	34	33	34	33	-0.257765
P65870	QUED	8	7	-0.0927132	0.639891	0.749872	FALSE	21	23	21	23	0.0861657
P0ABN1	DGKA	1	1	-0.0920842	0.720499	0.807593	FALSE	3	3	3	3	-0.152911
P37355	MENH	2	2	-0.0910219	0.716059	0.804383	FALSE	6	6	6	6	-0.160055
P0ADW8	YHEV	2	2	-0.0907735	0.786022	0.856562	FALSE	6	5	6	5	-0.652287
P0ACS2	SOXR	2	2	-0.0906146	0.702333	0.792455	FALSE	5	6	5	6	0.286169
P0A9T8	YBBA	6	6	-0.0903979	0.550158	0.677731	FALSE	18	18	18	18	-0.166024
P32125	MOBB	4	2	-0.0902816	0.698629	0.789324	FALSE	7	10	7	10	0.863901
P0AB03	YCBJ	7	6	-0.0899755	0.573889	0.698863	FALSE	18	18	18	18	-0.168651
P0AB18	TUSE	4	4	-0.0894145	0.580583	0.702652	FALSE	12	12	12	12	-0.164421
P00962	GLNS	53	48	-0.0887542	0.273896	0.410361	FALSE	143	143	143	143	-0.161718
P0AEF0	DNAC	7	4	-0.0884265	0.634815	0.74495	FALSE	16	16	16	16	-0.159139
P23862	PRIC	8	5	-0.0881398	0.645988	0.753899	FALSE	23	16	23	16	-1.21017
P37349	DHAM	20	18	-0.0877733	0.334694	0.477646	FALSE	58	56	58	56	-0.27286
P37194	SLP	5	5	-0.0868568	0.646636	0.75431	FALSE	14	14	14	14	-0.161144
P60723	RPLD	30	24	-0.086535	0.396522	0.542161	FALSE	77	77	77	77	-0.169016
P63183	KUP	8	7	-0.0864503	0.523197	0.654638	FALSE	22	21	22	21	-0.295127
P24555	PTRB	12	8	-0.0863198	0.568045	0.694398	FALSE	31	26	31	26	-0.690464
P0A7P5	RPMH	5	3	-0.0860764	0.653381	0.757724	FALSE	9	12	9	12	0.632545
P06992	RSMA	14	5	-0.0858035	0.575828	0.699886	FALSE	23	28	23	28	0.446163
P75682	YAGE	7	6	-0.0853697	0.515047	0.647938	FALSE	21	18	21	18	-0.612361
P0AGI1	RBSC	2	1	-0.0852999	0.753137	0.834824	FALSE	4	5	4	5	0.422372
P0A9X4	MREB	30	27	-0.0850302	0.405867	0.551392	FALSE	83	82	83	82	-0.200658
P77475	YQAB	6	5	-0.0849778	0.590601	0.70865	FALSE	15	16	15	16	0.00361163
P0ACL2	EXUR	11	9	-0.0845347	0.530978	0.660949	FALSE	31	27	31	27	-0.578452
P0AEC3	ARCB	26	22	-0.0838872	0.369692	0.513461	FALSE	67	73	67	73	0.0927887
P32703	YJCE	9	9	-0.0834367	0.465666	0.605223	FALSE	24	25	24	25	-0.0264065
P0AAB4	UBID	28	22	-0.083367	0.332773	0.476458	FALSE	68	70	68	70	-0.0786093
P37745	RFBC	11	9	-0.0832448	0.510894	0.643666	FALSE	28	28	28	28	-0.170488
P0AAT4	YBDG	11	10	-0.0830229	0.501544	0.635971	FALSE	31	31	31	31	-0.170834
P0AEN1	FRE	16	13	-0.0828965	0.393663	0.53912	FALSE	45	43	45	43	-0.301637
P39377	IADA	17	10	-0.0828785	0.585602	0.706014	FALSE	34	40	34	40	0.327641
P0AE52	BCP	16	15	-0.082186	0.422227	0.56757	FALSE	48	44	48	44	-0.425963
P24255	RPON	20	14	-0.0821718	0.374636	0.51782	FALSE	45	48	45	48	0.0332536
P0A9A6	FTSZ	44	38	-0.0801234	0.333313	0.476696	FALSE	115	123	115	123	0.0412609
P26648	FTSP	16	13	-0.080027	0.400142	0.545357	FALSE	42	43	42	43	-0.101336
P37749	WBBI	19	19	-0.0799202	0.346629	0.489697	FALSE	55	56	55	56	-0.114093
P11454	ENTF	39	25	-0.0798831	0.684261	0.77966	FALSE	96	94	96	94	-0.230618
Q47083	CBL	2	1	-0.079508	0.792767	0.861156	FALSE	4	6	4	6	0.832581
P32152	FRVR	2	1	-0.0792637	0.86266	0.904888	FALSE	3	6	3	6	1.55606
P76187	YDHF	13	11	-0.0784829	0.532679	0.66171	FALSE	33	34	33	34	-0.0763995
P0A9J6	RBSK	13	11	-0.0784004	0.430622	0.573414	FALSE	37	34	37	34	-0.427007
P0A873	TRMD	10	7	-0.0782007	0.531351	0.660949	FALSE	24	24	24	24	-0.160084
P05852	TSAD	19	16	-0.0768727	0.517835	0.649843	FALSE	50	53	50	53	0.00584111
P0AB87	FUCA	1	1	-0.076576	0.811797	0.875659	FALSE	3	3	3	3	-0.152911
P0AEC5	BARA	15	11	-0.0765331	0.502802	0.636617	FALSE	35	38	35	38	0.0914772
P0ABZ4	KDSC	9	9	-0.0749455	0.643	0.751789	FALSE	27	26	27	26	-0.274466
P21170	SPEA	36	30	-0.0745416	0.424941	0.56954	FALSE	92	97	92	97	-0.00865442
P0AA93	YPDA	5	4	-0.0741967	0.671256	0.770344	FALSE	13	13	13	13	-0.17729
P69786	PTSG	24	23	-0.0737247	0.478321	0.617266	FALSE	68	71	68	71	-0.0415754
P0A7R9	RPSK	13	10	-0.0733741	0.577461	0.700869	FALSE	30	34	30	34	0.197777
P0AEX3	KGTP	3	2	-0.0731718	0.762833	0.84068	FALSE	7	7	7	7	-0.152911
P0A710	YCIB	1	1	-0.0728155	0.860524	0.903364	FALSE	2	2	2	2	-0.243086
P38051	MENF	15	9	-0.0725741	0.5601	0.686331	FALSE	34	33	34	33	-0.241507
P25553	ALDA	18	12	-0.0722962	0.579008	0.702059	FALSE	40	45	40	45	0.190939
P39173	YEAD	24	22	-0.0722468	0.681003	0.777331	FALSE	68	67	68	67	-0.208443
P0ADR8	PPNN	33	23	-0.0721491	0.450181	0.591427	FALSE	78	88	78	88	0.195276
P0ACR2	YDHB	3	3	-0.071694	0.697561	0.788903	FALSE	9	9	9	9	-0.162895
P31130	YDEI	1	1	-0.0713535	0.880406	0.91709	FALSE	2	3	2	3	0.798667
P76223	YNJB	15	13	-0.071296	0.707422	0.796435	FALSE	41	37	41	37	-0.482638
P76541	EUTL	6	4	-0.0694711	0.664877	0.765434	FALSE	13	15	13	15	0.260909
P78055	FSAA	7	5	-0.068712	0.672323	0.77122	FALSE	17	16	17	16	-0.361077
P24203	YJIA	14	11	-0.0686146	0.51563	0.648351	FALSE	37	36	37	36	-0.244712
P0A6H8	CLSA	8	5	-0.0683386	0.658088	0.760962	FALSE	20	20	20	20	-0.157958
P77265	MDLA	8	5	-0.0683047	0.658307	0.760962	FALSE	18	19	18	19	0.00593599
P0AFA9	NIKC	2	2	-0.0683036	0.821485	0.878673	FALSE	6	5	6	5	-0.623029
P68187	MALK	12	7	-0.0678922	0.656425	0.760165	FALSE	26	27	26	27	-0.0429171
P76316	DCYD	11	11	-0.0676225	0.523745	0.654681	FALSE	32	30	32	30	-0.351783
P15373	PRLF	4	4	-0.0674116	0.668609	0.767956	FALSE	11	12	11	12	0.0955567
P76549	YFFR	3	3	-0.0670914	0.725548	0.812537	FALSE	9	9	9	9	-0.162895
P0AED0	USPA	10	7	-0.06643	0.771539	0.845976	FALSE	22	28	22	28	0.561909
P0A6E4	ARGG	29	25	-0.0656297	0.473451	0.611911	FALSE	73	80	73	80	0.116143
P06999	PFKB	18	18	-0.0655654	0.546956	0.674438	FALSE	48	53	48	53	0.140363
P23869	PPIB	10	7	-0.0655438	0.667761	0.767368	FALSE	25	26	25	26	-0.0395435
P77503	YCJS	1	1	-0.065202	0.856268	0.900405	FALSE	2	3	2	3	0.798667
P37052	YCHJ	3	2	-0.0651429	0.827758	0.882434	FALSE	7	9	7	9	0.494892
P0ADP0	YIGB	10	9	-0.0643079	0.611052	0.725889	FALSE	29	28	29	28	-0.265521
P0A734	MINE	13	13	-0.0635623	0.581447	0.702869	FALSE	39	37	39	37	-0.31914
P27838	CYAY	5	5	-0.0630581	0.697638	0.788903	FALSE	14	14	14	14	-0.16464
P0A9E0	ARAC	3	2	-0.062864	0.826585	0.881633	FALSE	7	5	7	5	-1.04127
P08394	RECB	16	11	-0.06231	0.682279	0.778091	FALSE	44	31	44	31	-1.19998
P0AEP9	GLCD	1	1	-0.0620499	0.826162	0.881633	FALSE	3	3	3	3	-0.152911
P32131	HEMN	26	22	-0.0620185	0.461729	0.601183	FALSE	69	71	69	71	-0.0817445
P42599	YGJR	5	5	-0.0616286	0.66029	0.762713	FALSE	15	14	15	14	-0.370492
P0AFU8	RIBC	9	8	-0.0611022	0.597807	0.714678	FALSE	25	25	25	25	-0.153989
P0A7D1	PTH	13	10	-0.059991	0.58364	0.704679	FALSE	36	32	36	32	-0.519432
P0ACI0	ROB	15	12	-0.0598615	0.553789	0.681298	FALSE	39	39	39	39	-0.163486
P13009	METH	48	40	-0.0598085	0.435904	0.579538	FALSE	123	125	123	125	-0.117836
P37652	BCSB	10	5	-0.0591239	0.701678	0.792067	FALSE	17	27	17	27	1.23002
P50465	NEI	6	4	-0.0589002	0.753235	0.834824	FALSE	13	13	13	13	-0.16842
P0ABP8	DEOD	36	29	-0.0588831	0.531103	0.660949	FALSE	93	95	93	95	-0.105867
P0ADV7	MLAC	12	10	-0.0581183	0.687125	0.780867	FALSE	34	32	34	32	-0.34076
P07639	AROB	16	14	-0.0580274	0.620756	0.733307	FALSE	44	42	44	42	-0.296926
P0A9F9	METR	5	2	-0.0579073	0.80687	0.87121	FALSE	10	12	10	12	0.362456
P0A731	MGSA	3	2	-0.0577528	0.826661	0.881633	FALSE	5	7	5	7	0.701762
P0A6N8	YEIP	12	8	-0.057031	0.759906	0.839221	FALSE	28	29	28	29	-0.0705358
P0A6T3	GALK	14	11	-0.0570014	0.621183	0.733341	FALSE	37	36	37	36	-0.245963
P0ABF1	PCNB	27	27	-0.0569002	0.516234	0.648791	FALSE	78	80	78	80	-0.0844091
P0AG40	RIBF	16	16	-0.0568471	0.623779	0.734366	FALSE	47	48	47	48	-0.101504
P76053	SMRA	7	3	-0.0563158	0.820908	0.878673	FALSE	14	16	14	16	0.259207
P52697	PGL	14	10	-0.0556442	0.626287	0.736308	FALSE	37	35	37	35	-0.333022
P0A9U3	YBIT	27	25	-0.0553246	0.590104	0.708469	FALSE	77	76	77	76	-0.209385
P0AEZ3	MIND	26	23	-0.054945	0.495733	0.631428	FALSE	69	72	69	72	-0.0404496
P06961	CCA	17	16	-0.0546437	0.583386	0.704679	FALSE	46	48	46	48	-0.0479616
P0A8W8	YFBU	18	18	-0.0545212	0.595167	0.711855	FALSE	53	53	53	53	-0.163949
P15288	PEPD	34	33	-0.0543407	0.459542	0.599403	FALSE	99	101	99	101	-0.108245
P0A9W3	ETTA	46	44	-0.0525599	0.485992	0.623011	FALSE	131	133	131	133	-0.121555
P24177	ACRD	3	2	-0.0522579	0.849208	0.897243	FALSE	5	7	5	7	0.739924
P00448	SODA	12	11	-0.0521639	0.666045	0.766087	FALSE	35	33	35	33	-0.342411
P0C0V0	DEGP	29	26	-0.052086	0.59082	0.70865	FALSE	81	83	81	83	-0.0956123
P37750	WBBJ	6	6	-0.0518825	0.688478	0.781608	FALSE	18	18	18	18	-0.166024
P0ACE7	HINT	4	3	-0.0517975	0.818062	0.877971	FALSE	11	10	11	10	-0.420984
P37024	HRPB	20	15	-0.0517922	0.585865	0.706014	FALSE	49	48	49	48	-0.235958
P0AF03	MOG	5	5	-0.0517826	0.767959	0.844457	FALSE	15	15	15	15	-0.165373
P0A9Q9	ASD	28	22	-0.0517499	0.67532	0.772745	FALSE	70	71	70	71	-0.123928
P16456	SELD	25	22	-0.0513555	0.593644	0.710701	FALSE	67	70	67	70	-0.0361987
P0ACP1	CRA	17	12	-0.0513219	0.675773	0.772745	FALSE	37	45	37	45	0.412165
P77150	PDXY	16	13	-0.0509064	0.685927	0.780506	FALSE	38	41	38	41	0.0716371
P06710	DNAX	30	23	-0.0505341	0.590113	0.708469	FALSE	77	73	77	73	-0.32738
P0AGH8	PSTC	1	1	-0.0505158	0.863234	0.905118	FALSE	3	3	3	3	-0.152911
Q93K97	NUDF	10	8	-0.0502633	0.673435	0.771802	FALSE	26	26	26	26	-0.173261
P0AB80	ILVE	8	6	-0.0500415	0.783034	0.855134	FALSE	19	22	19	22	0.245542
P30014	RNT	8	8	-0.0495079	0.698137	0.789118	FALSE	23	24	23	24	-0.0441494
P04825	PEPN	52	46	-0.047968	0.517559	0.649843	FALSE	143	146	143	146	-0.106811
P64499	YEBO	2	1	-0.0478549	0.859342	0.902521	FALSE	5	4	5	4	-0.749474
P60785	LEPA	43	33	-0.0477983	0.526153	0.656725	FALSE	108	115	108	115	0.0280784
P15038	HELD	23	20	-0.0471891	0.598233	0.71481	FALSE	62	66	62	66	0.0201968
P0AEV7	HYCH	1	1	-0.0471834	0.8883	0.920468	FALSE	2	3	2	3	0.721355
P24202	MRR	18	15	-0.0470796	0.616298	0.729601	FALSE	49	48	49	48	-0.22855
P69380	FIEF	3	3	-0.0459916	0.81699	0.877928	FALSE	9	9	9	9	-0.162895
P03030	LYSR	7	3	-0.0448793	0.812973	0.875659	FALSE	14	9	14	9	-1.36362
P0AES6	GYRB	72	61	-0.0443614	0.521019	0.652874	FALSE	191	186	191	186	-0.248641
P0A6P1	TSF	47	44	-0.0440665	0.57827	0.701516	FALSE	136	134	136	134	-0.215473
P0A7S3	RPSL	7	6	-0.0425276	0.817895	0.877971	FALSE	20	18	20	18	-0.472491
P0AAB8	USPD	5	4	-0.0419839	0.846038	0.895929	FALSE	12	14	12	14	0.27133
P46837	YHGF	49	45	-0.0417338	0.608477	0.724377	FALSE	137	138	137	138	-0.146958
P62601	TREF	8	3	-0.0413331	0.851985	0.899018	FALSE	14	19	14	19	0.751566
P77756	QUEC	12	7	-0.0401495	0.734368	0.819747	FALSE	25	29	25	29	0.25501
P21165	PEPQ	19	18	-0.0398303	0.66042	0.762713	FALSE	53	57	53	57	0.0587418
P03835	INSG	4	3	-0.0393832	0.847204	0.896419	FALSE	10	10	10	10	-0.148257
P23524	GARK	3	2	-0.0388432	0.843885	0.89402	FALSE	7	7	7	7	-0.140272
P0A8U6	METJ	6	6	-0.0386347	0.819487	0.878495	FALSE	18	18	18	18	-0.166024
P24251	CRL	11	10	-0.0384107	0.753306	0.834824	FALSE	30	31	30	31	-0.0735894
P0AFJ7	PITA	12	8	-0.0383117	0.786674	0.856877	FALSE	25	31	25	31	0.469766
P77615	YCJW	3	2	-0.0378163	0.883503	0.918815	FALSE	7	8	7	8	0.202375
P09832	GLTD	33	27	-0.0377164	0.731769	0.817708	FALSE	82	87	82	87	0.0203911
Q47679	YAFV	9	8	-0.0375853	0.768819	0.844674	FALSE	23	24	23	24	-0.0368089
P75989	BLUR	6	5	-0.0375579	0.812837	0.875659	FALSE	17	16	17	16	-0.350781
P00926	DSDA	22	19	-0.0373465	0.75839	0.838272	FALSE	58	58	58	58	-0.157509
P0A7N4	RPMF	6	6	-0.0360588	0.784848	0.855649	FALSE	18	18	18	18	-0.166024
P32166	MENA	2	2	-0.0358628	0.858315	0.902186	FALSE	6	6	6	6	-0.160055
P0A698	UVRA	56	48	-0.0356968	0.64424	0.752893	FALSE	147	152	147	152	-0.061808
P77596	YAGF	4	3	-0.0354051	0.860852	0.903364	FALSE	10	10	10	10	-0.164122
P0AF28	NARL	13	12	-0.0351863	0.80404	0.869619	FALSE	37	37	37	37	-0.167939
P0AEG6	DSBC	11	9	-0.0350866	0.743897	0.827273	FALSE	31	29	31	29	-0.368308
P36938	PGM	40	31	-0.0350023	0.692803	0.785875	FALSE	103	98	103	98	-0.312906
P11557	DAMX	13	10	-0.0349086	0.760657	0.839686	FALSE	34	35	34	35	-0.076395
P0ACM2	RSPR	8	6	-0.0348614	0.8265	0.881633	FALSE	20	17	20	17	-0.629296
P77808	YFAY	16	12	-0.0346771	0.739212	0.82314	FALSE	40	39	40	39	-0.224061
Q46856	YQHD	26	20	-0.0342694	0.731102	0.817322	FALSE	64	67	64	67	-0.0285192
P0A9L3	FKLB	16	11	-0.0340903	0.779404	0.851899	FALSE	37	43	37	43	0.283923
P0AF48	YJBQ	8	6	-0.0339833	0.849729	0.897243	FALSE	21	20	21	20	-0.312117
P27128	RFAI	10	5	-0.0339512	0.832044	0.885523	FALSE	22	20	22	20	-0.446389
P28634	TRMO	8	7	-0.0339224	0.783627	0.855183	FALSE	22	22	22	22	-0.171364
P75779	YBIX	5	3	-0.0328024	0.869018	0.908195	FALSE	11	14	11	14	0.517922
P0ACU0	CECR	5	3	-0.0327612	0.849392	0.897243	FALSE	9	10	9	10	0.121987
P06282	CDH	12	9	-0.0324766	0.806979	0.87121	FALSE	28	31	28	31	0.166275
P0AGJ2	TRMH	10	7	-0.0324159	0.834739	0.888021	FALSE	23	28	23	28	0.421865
P23331	TDK	8	7	-0.03208	0.786983	0.856877	FALSE	21	23	21	23	0.0926272
P32099	LPLA	13	8	-0.0320589	0.769228	0.84476	FALSE	34	29	34	29	-0.641998
P76389	YEGH	5	4	-0.0310062	0.836069	0.889053	FALSE	12	15	12	15	0.467444
P0AEK2	FABG	17	17	-0.0291517	0.761977	0.84068	FALSE	51	51	51	51	-0.168223
P0AAS0	YLAC	7	5	-0.0290179	0.886426	0.920352	FALSE	16	18	16	18	0.186343
P23721	SERC	28	26	-0.0287534	0.762876	0.84068	FALSE	81	76	81	76	-0.356207
P76192	YDHV	9	7	-0.0287169	0.875612	0.913215	FALSE	23	23	23	23	-0.187995
P0A9T4	TAS	16	12	-0.0286252	0.822153	0.878673	FALSE	38	40	38	40	-0.00210944
P42915	YRAJ	1	1	-0.0279054	0.922536	0.948575	FALSE	3	3	3	3	-0.152911
P0ACF8	HNS	21	20	-0.0275677	0.80633	0.87121	FALSE	60	60	60	60	-0.164698
P06993	MALT	31	24	-0.0273049	0.771994	0.845976	FALSE	76	82	76	82	0.0501104
P77634	YBCM	2	1	-0.0270424	0.938059	0.957946	FALSE	4	5	4	5	0.385795
P0ADP7	UBIJ	5	4	-0.0268054	0.875274	0.913215	FALSE	13	13	13	13	-0.160055
P0AB24	EFEO	12	7	-0.0265369	0.888339	0.920468	FALSE	28	25	28	25	-0.526588
P37657	BCSE	6	4	-0.0265042	0.868018	0.907522	FALSE	13	13	13	13	-0.16842
P04951	KDSB	19	19	-0.0263824	0.792129	0.86101	FALSE	57	57	57	57	-0.168353
P0DTT0	BIPA	56	51	-0.0258904	0.792939	0.861156	FALSE	153	155	153	155	-0.129305
P0A8S5	USPB	1	1	-0.0256411	0.928984	0.9529	FALSE	3	3	3	3	-0.152911
P10908	UGPQ	9	9	-0.0253368	0.839533	0.89089	FALSE	26	26	26	26	-0.173261
P0ABQ0	COABC	20	19	-0.0252723	0.813504	0.875659	FALSE	55	57	55	57	-0.0586691
P17993	UBIG	18	16	-0.0243098	0.81248	0.875659	FALSE	48	48	48	48	-0.162142
P52096	YAER	4	2	-0.0242334	0.905874	0.93408	FALSE	8	7	8	7	-0.508801
P0AE48	YTFP	6	3	-0.0235035	0.893597	0.92441	FALSE	10	16	10	16	1.17282
P76402	YEGP	3	3	-0.0234166	0.887711	0.920468	FALSE	9	9	9	9	-0.162895
P76372	WZZB	19	17	-0.0232309	0.820385	0.878649	FALSE	53	55	53	55	-0.0600009
P27862	YIGZ	3	1	-0.0226422	0.944482	0.961448	FALSE	5	6	5	6	0.305636
P0AEF4	DPIA	5	2	-0.0224421	0.925932	0.950313	FALSE	8	10	8	10	0.436997
P64540	YFCL	3	1	-0.0222806	0.94159	0.959539	FALSE	4	6	4	6	0.876595
P0ADQ2	FABY	14	13	-0.0221885	0.839332	0.89089	FALSE	40	39	40	39	-0.242036
P0AEI1	MIAB	46	43	-0.0218707	0.776825	0.850173	FALSE	132	129	132	129	-0.237397
P00509	ASPC	39	33	-0.0217995	0.788816	0.858507	FALSE	103	106	103	106	-0.0812625
P0A8C8	YIDD	2	1	-0.0209324	0.965635	0.976356	FALSE	4	3	4	3	-0.87639
P77304	DTPA	1	1	-0.020618	0.93932	0.95849	FALSE	3	3	3	3	-0.152911
P00490	MALP	55	52	-0.0203614	0.820417	0.878649	FALSE	156	158	156	158	-0.130354
P33920	YEJK	21	19	-0.0198793	0.822126	0.878673	FALSE	55	59	55	59	0.0418768
P32677	YIJO	5	4	-0.0196174	0.907392	0.935266	FALSE	13	12	13	12	-0.396209
P39831	YDFG	12	10	-0.0195181	0.880005	0.917046	FALSE	31	31	31	31	-0.169021
P09980	REP	28	23	-0.0194674	0.822162	0.878673	FALSE	72	76	72	76	-0.000507614
P0AF67	TSAE	5	5	-0.0191938	0.891469	0.922958	FALSE	14	14	14	14	-0.161144
P23917	MAK	19	16	-0.0191549	0.854955	0.9	FALSE	51	51	51	51	-0.159208
P06709	BIRA	13	11	-0.0191196	0.879829	0.917046	FALSE	32	37	32	37	0.260171
P0ACM5	YEGW	10	9	-0.0188805	0.87045	0.908947	FALSE	28	27	28	27	-0.270179
P33218	YEBE	8	7	-0.0173414	0.905597	0.93408	FALSE	22	24	22	24	0.0885012
P0A6Q6	FABZ	18	15	-0.0165444	0.869737	0.908574	FALSE	44	50	44	50	0.218156
P0AEB0	CYSW	2	2	-0.0158681	0.937217	0.957877	FALSE	5	6	5	6	0.305636
P0AC23	FOCA	3	2	-0.0155583	0.9622	0.973655	FALSE	7	7	7	7	-0.134804
P39315	QORB	12	8	-0.0149937	0.918931	0.94525	FALSE	30	25	30	25	-0.676945
P42596	RLMG	12	12	-0.0149339	0.890005	0.921816	FALSE	35	35	35	35	-0.175552
P33219	YEBF	5	4	-0.0128066	0.945445	0.962045	FALSE	12	10	12	10	-0.666089
P75849	GLOC	10	8	-0.0123467	0.926089	0.950313	FALSE	28	28	28	28	-0.157419
P75782	RLMF	8	7	-0.0121324	0.936339	0.957364	FALSE	21	23	21	23	0.0926272
P07654	PSTA	1	1	-0.0120578	0.966035	0.976373	FALSE	3	3	3	3	-0.152911
P46859	GNTK	4	4	-0.0107196	0.941854	0.959539	FALSE	12	11	12	11	-0.404443
P00957	ALAS	82	73	-0.00925474	0.897412	0.927605	FALSE	220	224	220	224	-0.111577
P0AA95	YACC	4	4	-0.00916255	0.95419	0.967291	FALSE	12	12	12	12	-0.164421
P0AGD7	FFH	41	34	-0.00913786	0.909837	0.936273	FALSE	107	108	107	108	-0.136254
P24183	FDNG	42	36	-0.00857127	0.941224	0.959539	FALSE	110	115	110	115	-0.0349976
P0AG14	SOHB	19	16	-0.00837113	0.933225	0.955372	FALSE	55	49	55	49	-0.502405
P77300	XYNR	8	5	-0.00825152	0.954128	0.967291	FALSE	21	17	21	17	-0.784107
P33913	YEJA	13	11	-0.00822188	0.954393	0.967291	FALSE	33	29	33	29	-0.540815
P0ADK0	YIAF	13	13	-0.00808261	0.931745	0.95458	FALSE	37	37	37	37	-0.167939
P32053	INTA	10	9	-0.0079792	0.949858	0.964618	FALSE	25	30	25	30	0.373668
P77625	HXPA	12	11	-0.00751617	0.949135	0.964618	FALSE	32	36	32	36	0.182477
P0A962	ANSA	8	7	-0.00697714	0.952041	0.966443	FALSE	21	22	21	22	-0.0427338
P0ADE8	YGFZ	30	24	-0.00605037	0.94611	0.962337	FALSE	79	80	79	80	-0.128897
P52126	ABPB	2	2	-0.00582416	0.980474	0.988147	FALSE	6	6	6	6	-0.160055
P37666	GHRB	16	14	-0.00568342	0.952709	0.966736	FALSE	42	44	42	44	-0.0299959
P04982	RBSD	3	2	-0.00561319	0.982389	0.988685	FALSE	9	6	9	6	-1.24988
P77360	YPHC	4	3	-0.00533752	0.982465	0.988685	FALSE	10	10	10	10	-0.132644
P33643	RLUD	17	15	-0.00512669	0.955824	0.968356	FALSE	43	47	43	47	0.104628
P0A8G0	UVRC	26	23	-0.00509808	0.949865	0.964618	FALSE	70	71	70	71	-0.121928
P37095	PEPB	43	41	-0.00452145	0.948652	0.964538	FALSE	121	125	121	125	-0.0664918
P0A7N1	YKGM	1	1	-0.00428984	0.991955	0.995208	FALSE	3	3	3	3	-0.152911
P24171	DCP	34	22	-0.0033964	0.974327	0.983585	FALSE	80	80	80	80	-0.164321
P0A6A0	UBIB	18	16	-0.00318795	0.979185	0.987316	FALSE	49	50	49	50	-0.0984251
P39310	YTFB	5	3	-0.0027773	0.988382	0.993446	FALSE	12	12	12	12	-0.151322
P29217	YCEH	17	10	-0.00250216	0.980785	0.988147	FALSE	35	41	35	41	0.332841
P0ACK2	AGAR	7	5	-0.000820417	0.995794	0.997209	FALSE	17	17	17	17	-0.168665
P21345	GLTP	2	2	0.000113423	0.999668	0.999668	FALSE	6	6	6	6	-0.160055
Q46855	YQHC	7	6	0.000202923	0.998926	0.999318	FALSE	18	19	18	19	-0.0121929
P0AF63	NSRR	5	4	0.000369528	0.998287	0.999071	FALSE	13	14	13	14	0.059054
P12758	UDP	20	18	0.000423856	0.996035	0.997209	FALSE	55	54	55	54	-0.219453
P30749	MOAE	8	8	0.000881883	0.99401	0.995963	FALSE	22	23	22	23	-0.0261141
P03004	DNAA	21	19	0.000911228	0.991556	0.995208	FALSE	53	61	53	61	0.247968
P62517	MDOH	24	19	0.000986336	0.993815	0.995963	FALSE	62	62	62	62	-0.163215
P0A780	NUSB	11	10	0.00218328	0.986446	0.992283	FALSE	31	30	31	30	-0.264214
P37642	YHJD	2	2	0.00223705	0.992086	0.995208	FALSE	6	5	6	5	-0.623029
P76143	LSRF	7	4	0.00239862	0.991415	0.995208	FALSE	17	14	17	14	-0.726821
P0A7B3	NADK	11	8	0.00289106	0.982482	0.988685	FALSE	29	23	29	23	-0.84484
P45766	YHDW	1	1	0.00402889	0.993601	0.995963	FALSE	3	3	3	3	-0.152911
P07102	APPA	11	10	0.00509484	0.97735	0.986246	FALSE	27	28	27	28	-0.0370462
P37634	RLMJ	21	18	0.00521488	0.957701	0.969487	FALSE	56	59	56	59	0.00196775
P0AB55	YCII	3	3	0.0068822	0.968281	0.978255	FALSE	9	9	9	9	-0.162895
P0ACQ4	OXYR	22	19	0.00738698	0.934016	0.955372	FALSE	61	61	61	61	-0.169344
P64559	SDHE	1	1	0.00903218	0.987422	0.992873	FALSE	2	3	2	3	0.798667
P77301	YBAP	2	1	0.00912638	0.989785	0.994464	FALSE	2	4	2	4	1.46313
P0A948	RIMJ	5	4	0.00968758	0.956241	0.968394	FALSE	12	11	12	11	-0.383277
P31441	ADE	11	9	0.00983346	0.937752	0.957946	FALSE	28	26	28	26	-0.376196
P0A6L9	HSCB	7	7	0.0105917	0.940521	0.959332	FALSE	18	19	18	19	-0.0111892
P0A8Z0	YCIA	3	1	0.010742	0.969484	0.979083	FALSE	5	5	5	5	-0.148434
P21866	KDPE	8	7	0.0123348	0.923947	0.949219	FALSE	21	23	21	23	0.10173
P67662	AAER	2	1	0.0123353	0.963039	0.974117	FALSE	5	3	5	3	-1.4228
P03817	MIOC	4	4	0.0129115	0.933442	0.955372	FALSE	12	12	12	12	-0.164421
P0A9Z1	GLNB	14	12	0.0130336	0.899706	0.929599	FALSE	37	39	37	39	-0.013292
P26612	AMYA	11	9	0.0136441	0.943484	0.960817	FALSE	29	27	29	27	-0.35143
P0AG24	SPOT	27	20	0.0140925	0.88784	0.920468	FALSE	70	64	70	64	-0.429787
P0AC62	GRXC	5	5	0.0144234	0.933706	0.955372	FALSE	14	15	14	15	0.0439753
P0A8D6	YMDB	7	6	0.0144674	0.909725	0.936273	FALSE	19	20	19	20	-0.0163787
P76569	YFGD	11	9	0.0161949	0.924069	0.949219	FALSE	26	31	26	31	0.363541
P52599	EMRK	1	1	0.0163112	0.978317	0.986831	FALSE	3	2	3	2	-1.00469
P0AE70	MAZF	5	4	0.0164928	0.93068	0.953872	FALSE	12	15	12	15	0.458467
P0A7B5	PROB	18	15	0.0183643	0.836756	0.889053	FALSE	43	45	43	45	-0.0376062
P0AGE0	SSB	13	11	0.0192371	0.849742	0.897243	FALSE	34	35	34	35	-0.0714118
P60716	LIPA	28	25	0.0192869	0.819175	0.878495	FALSE	76	77	76	77	-0.123234
P0AGI8	TRKA	18	15	0.0193023	0.854991	0.9	FALSE	44	48	44	48	0.0929633
P0C0K3	SRKA	15	13	0.0200448	0.87504	0.913215	FALSE	40	41	40	41	-0.0866884
P0C0L2	OSMC	12	10	0.0203265	0.909745	0.936273	FALSE	30	30	30	30	-0.168782
P0A7G6	RECA	29	27	0.0203996	0.828783	0.883059	FALSE	79	80	79	80	-0.125557
P76440	PRET	15	10	0.0204389	0.866566	0.906375	FALSE	36	35	36	35	-0.249778
P36659	CBPA	13	11	0.0208496	0.907994	0.935509	FALSE	34	34	34	34	-0.167806
P39304	ULAD	1	1	0.0221888	0.938411	0.957946	FALSE	3	3	3	3	-0.152911
P37626	YHII	15	13	0.0229645	0.841757	0.892507	FALSE	41	41	41	41	-0.15833
P09126	HEMD	10	8	0.0230189	0.855726	0.900207	FALSE	27	28	27	28	-0.0700369
P31057	PANB	13	8	0.0241627	0.837137	0.889088	FALSE	26	31	26	31	0.346911
P36680	ZAPD	11	11	0.0242705	0.82375	0.880001	FALSE	31	33	31	33	0.028734
P0A794	PDXJ	16	12	0.0277702	0.797309	0.86443	FALSE	40	39	40	39	-0.23912
P0AFX9	RSEB	12	9	0.0281395	0.813367	0.875659	FALSE	28	34	28	34	0.399392
P0A8N0	MATP	4	4	0.0287628	0.864104	0.905285	FALSE	10	12	10	12	0.359076
P0A9F3	CYSB	25	20	0.0291148	0.735053	0.819941	FALSE	61	66	61	66	0.0650543
P76062	RACR	6	5	0.0294412	0.865819	0.905965	FALSE	17	15	17	15	-0.537115
P0AD70	AMPH	3	3	0.0294958	0.881304	0.91765	FALSE	9	9	9	9	-0.162895
P69829	PTSN	9	7	0.0299304	0.808959	0.872977	FALSE	22	23	22	23	-0.0360031
P39161	UXUR	3	2	0.0299595	0.895611	0.926119	FALSE	6	8	6	8	0.615692
P76222	YNJA	5	3	0.0309504	0.86453	0.90536	FALSE	12	11	12	11	-0.427121
P05793	ILVC	16	13	0.0328352	0.770567	0.845745	FALSE	38	41	38	41	0.0575746
P37751	WBBK	26	22	0.0329846	0.705833	0.794998	FALSE	67	72	67	72	0.0529066
P13445	RPOS	18	15	0.0339986	0.854938	0.9	FALSE	47	49	47	49	-0.0524962
P0A776	RPPH	4	2	0.0342093	0.882769	0.918425	FALSE	11	8	11	8	-1.02388
P07822	FHUD	2	2	0.034525	0.901073	0.930635	FALSE	5	5	5	5	-0.169486
P45955	CPOB	12	10	0.0346772	0.805755	0.870994	FALSE	31	33	31	33	0.0179906
P0A8D0	NRDR	8	6	0.0349448	0.792019	0.86101	FALSE	21	21	21	21	-0.158795
P0AAT6	RSFS	10	9	0.0351339	0.7573	0.837777	FALSE	26	29	26	29	0.155927
P19624	PDXA	10	9	0.0351605	0.796959	0.864417	FALSE	27	29	27	29	0.0505139
P0ABU2	YCHF	33	30	0.0357058	0.648615	0.754845	FALSE	90	89	90	89	-0.204335
P0ABD3	BFR	19	13	0.0367689	0.847463	0.896419	FALSE	40	41	40	41	-0.0551456
P39337	YJGM	5	5	0.0370917	0.79976	0.865982	FALSE	15	15	15	15	-0.165373
P0AG16	PURF	22	20	0.0373645	0.759748	0.839221	FALSE	59	57	59	57	-0.257972
P0ABJ9	CYDA	26	23	0.0376892	0.748369	0.831159	FALSE	69	74	69	74	0.0517901
P37624	RBBA	11	8	0.0385667	0.829037	0.883059	FALSE	26	27	26	27	-0.0578425
P23840	DIND	3	2	0.0389275	0.901872	0.931082	FALSE	6	8	6	8	0.598985
P0AGL7	RSME	11	8	0.0391462	0.815488	0.8772	FALSE	29	27	29	27	-0.380082
P0AFC7	NUOB	14	13	0.0396994	0.774264	0.848098	FALSE	38	42	38	42	0.142627
P39406	RSMC	21	18	0.0398513	0.719589	0.806927	FALSE	54	60	54	60	0.162945
P0AE18	MAP	26	22	0.0403786	0.662794	0.763726	FALSE	67	73	67	73	0.0972049
P17315	CIRA	13	7	0.0403909	0.929991	0.953549	FALSE	27	29	27	29	0.022264
P13669	MNGR	4	2	0.040492	0.884567	0.919546	FALSE	7	9	7	9	0.523242
P23367	MUTL	23	16	0.0405988	0.712632	0.800887	FALSE	54	54	54	54	-0.168821
P77488	DXS	32	26	0.0407689	0.661242	0.763317	FALSE	79	82	79	82	-0.0632112
Q59385	COPA	24	20	0.0410834	0.64794	0.75468	FALSE	60	66	60	66	0.127688
P39376	YJIE	2	1	0.0416174	0.902388	0.931238	FALSE	4	3	4	3	-0.807271
P07013	PRIB	2	2	0.0416802	0.853362	0.899947	FALSE	6	6	6	6	-0.160055
P20083	PARE	26	18	0.0421475	0.673196	0.771802	FALSE	58	66	58	66	0.218587
P24252	YBGA	8	6	0.0424963	0.74909	0.831597	FALSE	20	20	20	20	-0.147095
P21693	DBPA	13	11	0.043704	0.739064	0.82314	FALSE	36	34	36	34	-0.326748
P10903	NARK	7	4	0.0441014	0.855176	0.9	FALSE	15	17	15	17	0.20267
P45469	YRAR	4	2	0.0444025	0.847555	0.896419	FALSE	8	7	8	7	-0.51081
P76257	YOAA	7	5	0.0455661	0.756614	0.837398	FALSE	14	14	14	14	-0.161144
P0A6V1	GLGC	21	18	0.0459727	0.696172	0.787944	FALSE	57	59	57	59	-0.0608777
P02413	RPLO	19	15	0.047323	0.768542	0.844674	FALSE	46	51	46	51	0.14216
P14294	TOPB	25	22	0.0479556	0.593552	0.710701	FALSE	67	68	67	68	-0.116506
P37765	RLUB	20	19	0.0484249	0.680837	0.777331	FALSE	58	58	58	58	-0.169234
P0AFF6	NUSA	47	41	0.0484355	0.641246	0.75077	FALSE	125	131	125	131	-0.0266878
P19319	NARZ	2	1	0.0485015	0.892032	0.923167	FALSE	5	4	5	4	-0.714516
P09163	YJAB	1	1	0.0493681	0.865332	0.905827	FALSE	3	3	3	3	-0.152911
P69490	CCME	4	1	0.0497156	0.858678	0.902195	FALSE	6	7	6	7	0.268778
P0A890	TUSA	2	1	0.0499153	0.888342	0.920468	FALSE	3	3	3	3	-0.0649286
P05055	PNP	68	59	0.0500425	0.487434	0.623957	FALSE	184	188	184	188	-0.100476
P54901	CSIE	5	3	0.0501488	0.795449	0.863147	FALSE	10	13	10	13	0.593973
P0A7T7	RPSR	10	8	0.0503014	0.749513	0.831705	FALSE	26	25	26	25	-0.290829
P22523	MUKB	93	77	0.0508017	0.543725	0.670779	FALSE	232	247	232	247	0.0233925
P08179	PURN	11	8	0.0512061	0.755055	0.836036	FALSE	28	25	28	25	-0.521542
P0A6T9	GCVH	4	2	0.0517211	0.924279	0.949219	FALSE	6	8	6	8	0.599532
P12282	MOEB	4	3	0.0517479	0.817828	0.877971	FALSE	10	10	10	10	-0.168128
P21513	RNE	68	60	0.0518098	0.425262	0.569547	FALSE	192	187	192	187	-0.244846
P27830	RFFG	16	13	0.0522029	0.579617	0.702149	FALSE	43	44	43	44	-0.0991256
P77695	GNSB	9	9	0.052245	0.64537	0.753868	FALSE	27	27	27	27	-0.167138
P45531	TUSC	3	2	0.0544153	0.804142	0.869619	FALSE	6	5	6	5	-0.652287
P75791	YBIU	6	5	0.0544492	0.708667	0.797485	FALSE	15	16	15	16	0.0165036
P00861	LYSA	8	4	0.0546557	0.747015	0.830016	FALSE	14	20	14	20	0.847654
P75801	DGCI	9	7	0.0546949	0.831368	0.885173	FALSE	21	24	21	24	0.234285
P27833	WECE	12	9	0.0551251	0.662066	0.763577	FALSE	30	33	30	33	0.129635
P0A9R7	FTSE	12	10	0.0554459	0.656746	0.760175	FALSE	32	34	32	34	0.0158705
P15078	CSTA	3	1	0.0557633	0.843178	0.893643	FALSE	4	6	4	6	0.876595
P24215	UXUA	19	16	0.0559709	0.665456	0.765755	FALSE	48	51	48	51	0.0160773
P46852	YHHW	7	5	0.0560109	0.741051	0.824828	FALSE	16	16	16	16	-0.145731
P05042	FUMC	9	8	0.0563542	0.642871	0.751789	FALSE	24	26	24	26	0.07604
P0ABZ6	SURA	32	27	0.0573621	0.52087	0.652874	FALSE	83	86	83	86	-0.0550604
P0ABF6	CDD	15	13	0.0575876	0.620867	0.733307	FALSE	39	39	39	39	-0.154032
P39187	YTFJ	3	3	0.058279	0.852128	0.899018	FALSE	7	8	7	8	0.16916
P76148	YNEG	4	3	0.0583047	0.7625	0.84068	FALSE	8	10	8	10	0.441002
P66817	DIAA	6	4	0.0584262	0.711108	0.799526	FALSE	13	16	13	16	0.423444
P06983	HEMC	30	26	0.0585463	0.527693	0.658325	FALSE	80	84	80	84	-0.00945116
P27829	WECC	20	17	0.0585842	0.523516	0.654681	FALSE	53	53	53	53	-0.172185
P07762	GLGB	29	25	0.0587685	0.580109	0.702412	FALSE	73	80	73	80	0.117029
P04983	RBSA	9	9	0.0588918	0.765298	0.842621	FALSE	25	25	25	25	-0.18209
P0ADF6	EDD	16	14	0.0590314	0.534839	0.663992	FALSE	42	44	42	44	-0.032708
P0AC86	GLGP	24	22	0.0596379	0.496413	0.631663	FALSE	65	67	65	67	-0.0683495
P0AEE3	DEGS	8	7	0.0598493	0.638205	0.748241	FALSE	21	21	21	21	-0.164122
P0AE45	PAEA	5	4	0.0600014	0.746337	0.829625	FALSE	14	13	14	13	-0.375915
P33228	RECT	1	1	0.0604459	0.885669	0.919941	FALSE	2	2	2	2	-0.126714
P0AE63	CHAB	2	1	0.0606762	0.815624	0.8772	FALSE	3	6	3	6	1.55606
P32695	DUSA	23	17	0.0613766	0.585983	0.706014	FALSE	56	57	56	57	-0.115923
P75839	YCAP	1	1	0.0617775	0.819584	0.878495	FALSE	3	3	3	3	-0.152911
P0ACB7	HEMY	14	13	0.0629442	0.612812	0.726232	FALSE	38	41	38	41	0.072152
P0A8A8	RIMP	6	3	0.0639709	0.71918	0.806823	FALSE	14	12	14	12	-0.603039
P33594	NIKE	5	4	0.0641445	0.777857	0.850732	FALSE	12	11	12	11	-0.41902
P33644	YFIH	8	8	0.0653988	0.650621	0.755158	FALSE	24	23	24	23	-0.289166
P27828	WECB	18	13	0.06568	0.58159	0.702869	FALSE	42	46	42	46	0.113702
P27126	RFAS	10	9	0.0662906	0.57529	0.699566	FALSE	27	25	27	25	-0.373708
P0A7W7	RPSH	12	11	0.0665325	0.531837	0.661231	FALSE	32	32	32	32	-0.165707
P0ACM9	YIHL	5	3	0.0667717	0.717597	0.805756	FALSE	10	11	10	11	0.080893
P23256	MALY	9	7	0.0668884	0.696133	0.787944	FALSE	20	24	20	24	0.355094
P10408	SECA	71	61	0.0673468	0.400962	0.545885	FALSE	185	191	185	191	-0.0684729
P0A9Q5	ACCD	26	19	0.0675961	0.532742	0.66171	FALSE	62	67	62	67	0.06975
P0A6R0	FABH	24	19	0.0677844	0.427171	0.570905	FALSE	58	64	58	64	0.126245
P45799	NUDE	11	10	0.068135	0.574606	0.699402	FALSE	29	32	29	32	0.124793
P45568	DXR	17	10	0.0685705	0.57513	0.699566	FALSE	33	39	33	39	0.328988
P0A6I3	COAA	17	16	0.0688664	0.501129	0.63576	FALSE	46	48	46	48	-0.0474662
P0A8G9	XSEB	1	1	0.0689973	0.854007	0.9	FALSE	3	3	3	3	-0.152911
P76398	MDTB	3	1	0.0698365	0.841148	0.892232	FALSE	2	6	2	6	2.50764
P15977	MALQ	30	21	0.071786	0.537044	0.665594	FALSE	75	74	75	74	-0.210322
P36929	RSMB	23	21	0.0718498	0.417176	0.562558	FALSE	65	63	65	63	-0.265952
P21367	YCAC	11	11	0.0723906	0.753771	0.834976	FALSE	32	31	32	31	-0.256634
P0AC33	FUMA	14	14	0.0725932	0.622922	0.733918	FALSE	41	42	41	42	-0.0972819
P30864	YAFC	13	9	0.0743757	0.514877	0.647938	FALSE	33	33	33	33	-0.154005
P0DMC7	RCSB	13	10	0.0746425	0.5386	0.667037	FALSE	29	33	29	33	0.224631
P76562	TMCA	6	6	0.0749591	0.628186	0.738191	FALSE	16	16	16	16	-0.148319
P07648	RECC	24	16	0.0754552	0.413601	0.558833	FALSE	59	59	59	59	-0.15473
P27296	DING	12	7	0.0764219	0.58971	0.708469	FALSE	26	24	26	24	-0.388282
P63201	GADW	11	9	0.0766903	0.543021	0.670779	FALSE	27	24	27	24	-0.5141
P76001	YCGJ	2	1	0.07763	0.863739	0.905275	FALSE	4	3	4	3	-0.830944
P23003	TRMA	25	19	0.0787665	0.362443	0.504074	FALSE	63	64	63	64	-0.102379
P27278	NADR	16	13	0.0788936	0.511299	0.643858	FALSE	38	39	38	39	-0.0859846
P0A7A5	PCM	13	11	0.0794225	0.484193	0.622018	FALSE	35	37	35	37	-0.000903484
P76418	YEGU	4	2	0.0799301	0.741702	0.825192	FALSE	6	11	6	11	1.48573
P0A6I6	COAD	7	4	0.0804057	0.729877	0.81631	FALSE	14	18	14	18	0.553825
P52097	TILS	13	11	0.080624	0.443333	0.586054	FALSE	34	36	34	36	0.00567331
P0ACP7	PURR	21	16	0.0809237	0.413733	0.558833	FALSE	50	55	50	55	0.126404
P0A8I5	TRMB	18	13	0.0811004	0.490416	0.625907	FALSE	46	45	46	45	-0.226665
P06129	BTUB	22	15	0.0811819	0.58809	0.707638	FALSE	51	57	51	57	0.159998
P60061	ADIC	1	1	0.0811906	0.792061	0.86101	FALSE	3	3	3	3	-0.152911
P0AB91	AROG	24	22	0.0816571	0.386848	0.531786	FALSE	68	66	68	66	-0.258411
P0ABF8	PGSA	2	2	0.082024	0.687163	0.780867	FALSE	6	6	6	6	-0.160055
P07117	PUTP	6	5	0.0827105	0.64805	0.75468	FALSE	15	16	15	16	0.0139158
P30871	YGIF	18	16	0.0838876	0.362538	0.504074	FALSE	48	50	48	50	-0.0476279
P76291	CMOB	15	13	0.0842703	0.500883	0.63576	FALSE	38	42	38	42	0.12466
P39325	YTFQ	3	2	0.0847386	0.693257	0.786041	FALSE	8	7	8	7	-0.51081
P26365	AMIB	12	10	0.0848263	0.470588	0.610335	FALSE	31	31	31	31	-0.165114
P32162	YIIS	3	3	0.0851193	0.704746	0.794475	FALSE	9	9	9	9	-0.162895
P69451	FADD	14	10	0.085259	0.466444	0.605925	FALSE	32	32	32	32	-0.158824
P0A6K6	DEOB	35	29	0.0856208	0.335477	0.478182	FALSE	94	98	94	98	-0.0400446
P77414	WCAA	2	2	0.0856924	0.793364	0.861251	FALSE	5	5	5	5	-0.148434
P09099	XYLB	5	3	0.0867675	0.686262	0.780539	FALSE	12	12	12	12	-0.173399
P0ADA3	NLPD	6	6	0.0868253	0.649731	0.755156	FALSE	17	17	17	17	-0.163011
P0A7S9	RPSM	20	16	0.0871558	0.424913	0.56954	FALSE	55	48	55	48	-0.575211
P15067	GLGX	14	13	0.0875586	0.429394	0.572663	FALSE	39	39	39	39	-0.15794
P76176	YDGD	2	2	0.0876224	0.675451	0.772745	FALSE	6	6	6	6	-0.160055
P0AG55	RPLF	20	18	0.0878098	0.457321	0.597729	FALSE	56	55	56	55	-0.22113
P77433	YKGG	6	5	0.088477	0.579267	0.702059	FALSE	15	14	15	14	-0.317131
P77735	YAJO	13	11	0.0888572	0.496672	0.631677	FALSE	36	34	36	34	-0.33173
Q46851	GPR	18	14	0.0892021	0.372191	0.515809	FALSE	49	44	49	44	-0.482298
P33018	YEIG	9	5	0.0893248	0.687795	0.781237	FALSE	22	18	22	18	-0.760967
P0A9P4	TRXB	28	26	0.089487	0.276544	0.412979	FALSE	78	81	78	81	-0.0530907
P0AAI9	FABD	33	29	0.0896047	0.487476	0.623957	FALSE	90	88	90	88	-0.23922
Q47622	SAPA	18	15	0.0896827	0.486193	0.623011	FALSE	47	48	47	48	-0.088348
P63020	NFUA	9	7	0.0909735	0.49034	0.625907	FALSE	22	26	22	26	0.332607
P22524	MUKE	9	9	0.0915758	0.446391	0.587963	FALSE	25	27	25	27	0.0642507
P03024	GALR	10	5	0.0921862	0.531101	0.660949	FALSE	21	22	21	22	-0.00599922
P46187	RSEC	2	2	0.0922037	0.776101	0.849746	FALSE	6	6	6	6	-0.160055
P0A8X0	YJGA	15	13	0.0922452	0.449542	0.590893	FALSE	39	43	39	43	0.119827
P77181	PAAY	6	5	0.0923133	0.572917	0.698345	FALSE	15	16	15	16	0.0307116
P25552	GPPA	18	17	0.0923362	0.382938	0.527263	FALSE	49	52	49	52	0.0225499
P0ABR5	HCAE	1	1	0.0927425	0.78375	0.855183	FALSE	3	3	3	3	-0.152911
P45577	PROQ	20	19	0.0936868	0.343855	0.486857	FALSE	53	57	53	57	0.0528121
P39371	NANM	6	5	0.0937493	0.664051	0.764828	FALSE	15	12	15	12	-0.775688
P68699	ATPE	2	1	0.0938819	0.784651	0.855649	FALSE	3	3	3	3	-0.152911
P03018	UVRD	29	22	0.0945399	0.327408	0.470625	FALSE	70	73	70	73	-0.0277738
P0ADN0	VIAA	3	1	0.0951991	0.757613	0.837777	FALSE	6	5	6	5	-0.644897
P36879	YADG	19	12	0.0964365	0.408153	0.553612	FALSE	41	47	41	47	0.235191
P07004	PROA	30	25	0.0967277	0.277254	0.413207	FALSE	78	86	78	86	0.133062
P23908	ARGE	15	14	0.0968341	0.494205	0.629797	FALSE	38	43	38	43	0.194898
Q46822	IDI	3	3	0.0971333	0.620074	0.73305	FALSE	8	8	8	8	-0.155524
P0AB14	YCCJ	3	2	0.0973772	0.655389	0.75931	FALSE	8	7	8	7	-0.54359
P09551	ARGT	5	4	0.0986941	0.598478	0.71481	FALSE	13	14	13	14	0.0474016
P39338	YJGN	1	1	0.0988702	0.802216	0.868273	FALSE	2	3	2	3	0.798667
P0AEL6	FEPB	4	3	0.099011	0.666702	0.766497	FALSE	11	9	11	9	-0.753902
P60472	ISPU	5	4	0.0994298	0.553855	0.681298	FALSE	15	13	15	13	-0.577948
P0AA91	YEAY	3	1	0.100702	0.885259	0.91989	FALSE	3	6	3	6	1.54976
P06149	DLD	33	29	0.101982	0.283389	0.420141	FALSE	90	90	90	90	-0.167623
P75958	LOLE	4	4	0.10227	0.617241	0.730378	FALSE	12	12	12	12	-0.164421
P0A927	TSX	9	7	0.102315	0.492558	0.628325	FALSE	24	22	24	22	-0.417614
P30128	GREB	7	5	0.102628	0.555378	0.682557	FALSE	17	18	17	18	0.0157211
P0AEW4	CPDA	6	2	0.10362	0.612596	0.726232	FALSE	12	13	12	13	0.0814345
P76243	YEAO	11	10	0.103849	0.365645	0.508117	FALSE	30	30	30	30	-0.160052
P66948	BEPA	14	12	0.104414	0.401172	0.545885	FALSE	34	38	34	38	0.189839
P0AB61	YCIN	8	7	0.105248	0.493088	0.628688	FALSE	22	22	22	22	-0.163758
P0AAH0	PSTB	9	7	0.105254	0.488346	0.624514	FALSE	23	23	23	23	-0.18527
P0AFX4	RSD	3	3	0.106406	0.587172	0.706936	FALSE	9	9	9	9	-0.162895
P0ACZ4	EVGA	11	9	0.106649	0.641113	0.75077	FALSE	28	29	28	29	-0.0705358
P64536	YEIS	1	1	0.107177	0.699308	0.789741	FALSE	3	3	3	3	-0.152911
P28248	DCD	7	6	0.107801	0.455818	0.596375	FALSE	18	20	18	20	0.144079
P0AG86	SECB	10	8	0.1079	0.472978	0.611609	FALSE	26	26	26	26	-0.17489
P63746	EUTS	1	1	0.108479	0.798911	0.865704	FALSE	2	2	2	2	-0.126714
P0A850	TIG	79	68	0.108778	0.243717	0.37751	FALSE	210	221	210	221	-0.0137237
P0ACN2	YTFH	1	1	0.109102	0.76786	0.844457	FALSE	2	3	2	3	0.798667
P23874	HIPA	13	8	0.109584	0.335227	0.478092	FALSE	26	27	26	27	-0.0285267
P0AD07	YECF	2	1	0.110717	0.675735	0.772745	FALSE	4	5	4	5	0.409467
P0A6W9	GSHA	25	20	0.110809	0.269008	0.40542	FALSE	62	72	62	72	0.277452
P23882	FMT	20	17	0.111402	0.220898	0.351397	FALSE	50	55	50	55	0.111433
P0AC30	FTSX	10	9	0.111696	0.385479	0.53019	FALSE	25	26	25	26	-0.0495394
P32662	GPH	13	9	0.111744	0.407694	0.553284	FALSE	30	32	30	32	0.0322429
P43340	YCAK	5	4	0.112206	0.508025	0.640929	FALSE	15	12	15	12	-0.810704
P0AB43	YCGL	11	9	0.113504	0.37316	0.51659	FALSE	28	30	28	30	0.0486399
P00393	NDH	38	34	0.113733	0.195509	0.320188	FALSE	106	110	106	110	-0.0507137
P0ACK8	FUCR	3	2	0.113949	0.594902	0.711855	FALSE	7	8	7	8	0.187671
P0A8J8	RHLB	36	32	0.114191	0.17771	0.299116	FALSE	97	104	97	104	0.0443546
P69783	CRR	19	18	0.11445	0.317792	0.459813	FALSE	51	56	51	56	0.118878
P23830	PSSA	30	28	0.115093	0.172919	0.293376	FALSE	81	86	81	86	0.0179997
P25889	PREA	8	7	0.115754	0.502738	0.636617	FALSE	21	20	21	20	-0.302677
P21499	RNR	58	47	0.115866	0.237714	0.370573	FALSE	152	155	152	155	-0.106232
P0A840	SURE	10	10	0.116341	0.385479	0.53019	FALSE	29	30	29	30	-0.0612829
P39408	YJJV	11	9	0.116762	0.472341	0.61148	FALSE	30	26	30	26	-0.581115
P02916	MALF	3	1	0.11683	0.737301	0.82173	FALSE	7	5	7	5	-1.07693
Q46893	ISPD	12	12	0.117326	0.282765	0.4199	FALSE	36	36	36	36	-0.16771
P0AFZ1	SSEB	6	4	0.117954	0.455707	0.596375	FALSE	13	17	13	17	0.603549
P37623	ACPT	1	1	0.118295	0.674588	0.772745	FALSE	3	3	3	3	-0.152911
P77567	NHOA	3	3	0.119248	0.505991	0.639481	FALSE	8	9	8	9	0.180046
P45771	YRDD	5	5	0.120151	0.370027	0.513647	FALSE	15	14	15	14	-0.370492
P0A9G4	CUER	1	1	0.120364	0.681721	0.777803	FALSE	3	3	3	3	-0.152911
P0A8G3	UXAC	32	27	0.120451	0.61061	0.725889	FALSE	79	83	79	83	-0.0207637
P40711	ARFB	2	2	0.120483	0.626295	0.736308	FALSE	6	6	6	6	-0.160055
P0AEJ6	EUTB	17	15	0.120648	0.249196	0.383568	FALSE	45	45	45	45	-0.154704
P77364	GLXK	6	5	0.120667	0.438951	0.581307	FALSE	15	17	15	17	0.171514
P21889	ASPS	76	62	0.120679	0.190103	0.313936	FALSE	192	198	192	198	-0.0723116
P0AG03	UBIX	8	5	0.121139	0.483101	0.621547	FALSE	17	17	17	17	-0.174733
P21893	RECJ	18	13	0.121317	0.236647	0.370025	FALSE	41	45	41	45	0.128507
Q46871	YQJH	8	6	0.122331	0.536066	0.664868	FALSE	18	19	18	19	-0.0231434
P0A7J7	RPLK	15	13	0.123413	0.353061	0.496142	FALSE	40	42	40	42	-0.02042
P0AC84	GLOB	13	11	0.123658	0.358147	0.501249	FALSE	34	35	34	35	-0.081242
P0A8C1	YBJQ	4	4	0.124221	0.479119	0.617305	FALSE	12	12	12	12	-0.164421
P0A7I4	PRFC	37	30	0.124396	0.175014	0.295553	FALSE	92	103	92	103	0.183535
P0A6X7	IHFA	15	12	0.124449	0.353136	0.496142	FALSE	39	38	39	38	-0.245232
P39383	YJIL	2	2	0.125059	0.695195	0.787537	FALSE	4	6	4	6	0.878027
P24230	RECG	19	15	0.125386	0.227666	0.35925	FALSE	47	50	47	50	0.0209156
P45748	TSAC	10	8	0.125425	0.289643	0.42792	FALSE	25	28	25	28	0.157395
P0A8A4	PPSR	13	8	0.125466	0.352823	0.496142	FALSE	25	30	25	30	0.372824
P0AFQ7	YCFH	15	13	0.125635	0.253534	0.388996	FALSE	40	44	40	44	0.124237
P37615	YHHM	5	3	0.12566	0.648043	0.75468	FALSE	12	11	12	11	-0.400786
P75960	COBB	12	10	0.125861	0.345524	0.488678	FALSE	31	33	31	33	0.01521
P0AFG3	SUCA	54	47	0.125868	0.194803	0.319246	FALSE	143	148	143	148	-0.057467
P27127	RFAB	11	8	0.125886	0.336222	0.478938	FALSE	23	27	23	27	0.317991
P0AA53	QMCA	9	6	0.12614	0.339925	0.482364	FALSE	21	24	21	24	0.218772
P02359	RPSG	29	26	0.126568	0.314619	0.456099	FALSE	78	81	78	81	-0.0489536
P0AFD1	NUOE	7	6	0.126723	0.338751	0.481498	FALSE	19	21	19	21	0.131336
P0A6B7	ISCS	35	29	0.126792	0.21221	0.340766	FALSE	90	99	90	99	0.123486
P0A9G8	MODE	11	10	0.127393	0.271651	0.408438	FALSE	30	29	30	29	-0.278707
P0A7L8	RPMA	8	7	0.127515	0.525319	0.656327	FALSE	22	22	22	22	-0.163758
P37647	KDGK	14	12	0.127547	0.269261	0.405562	FALSE	37	40	37	40	0.0667946
P60624	RPLX	20	19	0.127704	0.362239	0.504074	FALSE	58	58	58	58	-0.167258
P0A7V8	RPSD	33	29	0.129772	0.361774	0.503906	FALSE	87	91	87	91	-0.017133
P0A6S7	GPSA	20	15	0.129942	0.256754	0.392284	FALSE	47	52	47	52	0.138562
P32141	YIHT	1	1	0.1302	0.694167	0.786723	FALSE	2	3	2	3	0.682295
P0ACV2	LPXP	4	2	0.130452	0.612883	0.726232	FALSE	8	8	8	8	-0.174364
P02358	RPSF	23	19	0.130735	0.607355	0.72338	FALSE	60	60	60	60	-0.162646
P40876	YCBF	1	1	0.130888	0.771938	0.845976	FALSE	3	3	3	3	-0.152911
P0AG30	RHO	45	39	0.131037	0.153725	0.268861	FALSE	120	123	120	123	-0.0943269
P76938	EPMC	1	1	0.13308	0.685123	0.779985	FALSE	3	3	3	3	-0.152911
P0A8M3	THRS	62	59	0.133658	0.147686	0.261709	FALSE	174	177	174	177	-0.115281
P0ABS5	DNAG	13	11	0.134629	0.255284	0.391445	FALSE	34	36	34	36	0.00625222
P0A8P3	YGGX	10	8	0.134909	0.484576	0.622018	FALSE	28	26	28	26	-0.384029
P26218	BGLH	1	1	0.135101	0.778002	0.850732	FALSE	2	2	2	2	-0.126714
P0A9M2	HPT	23	22	0.135175	0.188053	0.311588	FALSE	66	67	66	67	-0.122224
P37013	NORR	10	6	0.135455	0.35951	0.502604	FALSE	20	21	20	21	0.0105326
P77374	YNFE	24	22	0.135682	0.268537	0.404949	FALSE	66	70	66	70	0.010442
P76290	CMOA	16	12	0.136088	0.202893	0.329539	FALSE	39	40	39	40	-0.0924533
P33368	YOHF	2	2	0.136267	0.624942	0.735396	FALSE	6	6	6	6	-0.160055
P0AFS3	FOLM	3	2	0.137015	0.648137	0.75468	FALSE	7	9	7	9	0.537945
P75867	YCBZ	19	11	0.137272	0.179454	0.301163	FALSE	40	51	40	51	0.565159
P64483	PROXP-Y	13	11	0.137301	0.223366	0.354219	FALSE	34	35	34	35	-0.0649057
P38521	YGGL	8	6	0.137607	0.555682	0.682557	FALSE	18	21	18	21	0.290027
P30176	YBIA	1	1	0.137648	0.677896	0.774825	FALSE	2	3	2	3	0.798667
Q46811	YGFK	1	1	0.13849	0.836516	0.889053	FALSE	2	2	2	2	-0.204026
P0AD53	YGAC	7	4	0.138551	0.42846	0.571729	FALSE	13	15	13	15	0.230466
P31663	PANC	29	23	0.13952	0.168601	0.287196	FALSE	71	75	71	75	0.00107823
P0ABD8	ACCB	7	7	0.139523	0.543396	0.670779	FALSE	20	20	20	20	-0.163538
P0AAD2	MTR	2	1	0.139571	0.816244	0.877496	FALSE	3	5	3	5	1.1004
P38506	YGDG	4	4	0.139595	0.38928	0.534553	FALSE	11	11	11	11	-0.144466
P0AG59	RPSN	14	9	0.141131	0.489764	0.625701	FALSE	33	32	33	32	-0.267025
P77173	ZIPA	11	8	0.141849	0.30171	0.442415	FALSE	26	30	26	30	0.257254
P76015	DHAK	18	15	0.142106	0.165765	0.283692	FALSE	46	48	46	48	-0.0273229
P37692	RFAF	18	15	0.1429	0.138406	0.24872	FALSE	44	50	44	50	0.221561
P24182	ACCC	47	43	0.143049	0.233355	0.365963	FALSE	128	130	128	130	-0.114126
P38489	NFSB	23	23	0.143215	0.125099	0.230161	FALSE	68	68	68	68	-0.169486
P08839	PTSI	69	61	0.146613	0.148094	0.261886	FALSE	181	195	181	195	0.0603751
Q46939	YQEF	2	2	0.146968	0.622321	0.733918	FALSE	6	5	6	5	-0.61571
P75959	NAGK	9	6	0.1471	0.388642	0.533963	FALSE	22	21	22	21	-0.288075
P0AFU4	GLRR	15	10	0.147227	0.207361	0.334665	FALSE	36	34	36	34	-0.329826
P76422	THID	4	3	0.147644	0.424121	0.569215	FALSE	10	8	10	8	-0.761646
P43329	HRPA	72	52	0.147903	0.0536611	0.123833	FALSE	168	175	168	175	-0.0445967
P0A6U3	MNMG	31	26	0.147991	0.0837053	0.171583	FALSE	81	83	81	83	-0.0887921
P0A9W6	IBAG	4	4	0.148413	0.47233	0.61148	FALSE	12	12	12	12	-0.164421
P25746	HFLD	9	8	0.149118	0.207717	0.335027	FALSE	24	23	24	23	-0.287365
P0A7R5	RPSJ	16	14	0.152027	0.357782	0.501013	FALSE	46	44	46	44	-0.29849
P52067	FSR	1	1	0.152698	0.57374	0.698863	FALSE	3	3	3	3	-0.152911
P31545	EFEB	1	1	0.152766	0.66256	0.763726	FALSE	3	3	3	3	-0.152911
P0A9J0	RNG	30	23	0.153113	0.0809704	0.166781	FALSE	71	81	71	81	0.239851
P0AEH5	ELAB	6	4	0.153156	0.518597	0.650478	FALSE	11	12	11	12	0.0820908
P0AER5	GLTK	1	1	0.15339	0.642951	0.751789	FALSE	2	3	2	3	0.721355
P77212	RCLA	7	5	0.153824	0.325238	0.468827	FALSE	16	18	16	18	0.181759
P0A6Q3	FABA	17	12	0.15416	0.231657	0.363973	FALSE	35	43	35	43	0.446126
P0A7V0	RPSB	37	35	0.15432	0.12758	0.233713	FALSE	107	109	107	109	-0.109511
P31460	DGOR	5	4	0.154647	0.371081	0.51483	FALSE	14	13	14	13	-0.365456
P0AB65	YCCX	5	5	0.154999	0.356977	0.500161	FALSE	12	15	12	15	0.49401
P0ACI3	XYLR	5	4	0.155159	0.428415	0.571729	FALSE	12	13	12	13	0.0704751
P08390	USG	16	12	0.155206	0.181839	0.303859	FALSE	39	41	39	41	-0.0174828
P0ACC1	PRMC	6	5	0.155491	0.262374	0.399434	FALSE	15	15	15	15	-0.183596
P37019	CLCA	4	4	0.155705	0.349358	0.493007	FALSE	9	11	9	11	0.439022
P65367	YQCA	3	3	0.155959	0.42961	0.572663	FALSE	9	9	9	9	-0.162895
P33025	PSUG	3	3	0.15625	0.410794	0.556602	FALSE	9	8	9	8	-0.498466
P0A8M0	ASNS	47	38	0.156977	0.165932	0.283787	FALSE	120	123	120	123	-0.0955887
P38036	YGCB	1	1	0.15715	0.612186	0.726232	FALSE	3	3	3	3	-0.152911
P21865	KDPD	13	10	0.15764	0.305499	0.446374	FALSE	30	37	30	37	0.455675
P0AE14	AMPE	4	4	0.157895	0.303797	0.444708	FALSE	12	12	12	12	-0.164421
P29131	FTSN	6	5	0.15859	0.437881	0.581258	FALSE	14	18	14	18	0.589845
P0A6W5	GREA	14	12	0.158736	0.263903	0.400567	FALSE	37	39	37	39	-0.00782953
P60422	RPLB	41	37	0.158791	0.267092	0.403866	FALSE	108	113	108	113	-0.0324789
P0ADC3	LOLC	10	8	0.158966	0.235369	0.368668	FALSE	23	27	23	27	0.313098
P0A8J2	DNAT	4	3	0.159278	0.484505	0.622018	FALSE	10	10	10	10	-0.157464
P30745	MOAA	5	2	0.159436	0.436585	0.580142	FALSE	9	13	9	13	0.843539
P60651	SPEB	15	13	0.160839	0.124339	0.229425	FALSE	39	44	39	44	0.20827
P30860	ARTJ	7	6	0.161287	0.484765	0.622018	FALSE	18	20	18	20	0.132125
P0A884	THYA	16	13	0.162351	0.20427	0.331143	FALSE	43	40	43	40	-0.383905
P46889	FTSK	31	25	0.162657	0.17016	0.289658	FALSE	78	79	78	79	-0.122699
P60906	HISS	36	35	0.162958	0.0507114	0.119404	FALSE	106	106	106	106	-0.169888
P69228	BAER	13	12	0.163418	0.189036	0.313014	FALSE	37	38	37	38	-0.0881345
P52076	QSEB	9	9	0.163961	0.153492	0.268678	FALSE	26	26	26	26	-0.158399
P0ABH9	CLPA	51	45	0.164157	0.0742769	0.157576	FALSE	140	142	140	142	-0.125289
P0AA41	TRUC	7	4	0.164528	0.33991	0.482364	FALSE	14	20	14	20	0.87273
P13000	BIOD1	2	2	0.164704	0.45563	0.596375	FALSE	5	6	5	6	0.343798
P24242	ASCG	7	6	0.167106	0.239373	0.37265	FALSE	18	20	18	20	0.15857
Q47157	YAFO	2	1	0.167186	0.556353	0.68293	FALSE	4	5	4	5	0.369606
P45524	YHET	12	8	0.167238	0.248863	0.383457	FALSE	28	28	28	28	-0.167457
P39286	RSGA	10	10	0.167263	0.248871	0.383457	FALSE	30	30	30	30	-0.167366
P77536	YKGF	4	2	0.167289	0.444339	0.586169	FALSE	10	9	10	9	-0.457277
P0AGG0	THIL	9	7	0.16748	0.338937	0.481498	FALSE	23	24	23	24	-0.041687
Q46824	YGFX	1	1	0.167581	0.585821	0.706014	FALSE	3	3	3	3	-0.152911
P13482	TREA	16	15	0.167604	0.11561	0.217857	FALSE	39	48	39	48	0.477492
P0A9S1	FUCO	12	7	0.167865	0.498052	0.632802	FALSE	25	29	25	29	0.24766
P06611	BTUD	3	1	0.168112	0.645753	0.753899	FALSE	8	3	8	3	-2.6542
P33593	NIKD	5	4	0.168631	0.444832	0.586516	FALSE	13	13	13	13	-0.143745
P0A8G6	WRBA	13	12	0.16959	0.144632	0.257371	FALSE	37	39	37	39	-0.00782953
P0A6U5	RSMG	13	13	0.169736	0.098493	0.193256	FALSE	36	38	36	38	-0.00546892
P21507	SRMB	29	27	0.170612	0.0577416	0.130533	FALSE	81	81	81	81	-0.163162
P0AFZ7	TRKH	1	1	0.171024	0.630344	0.740385	FALSE	3	3	3	3	-0.152911
P75974	COHE	7	6	0.171054	0.246836	0.381012	FALSE	17	20	17	20	0.307354
P42641	OBGE	19	15	0.171389	0.100971	0.196847	FALSE	47	50	47	50	0.0272161
P39829	GARD	8	7	0.171455	0.236877	0.370025	FALSE	19	20	19	20	-0.0154375
P46125	YEDI	3	3	0.171636	0.330446	0.474191	FALSE	8	9	8	9	0.180046
P08660	LYSC	16	14	0.171752	0.148021	0.261886	FALSE	41	43	41	43	-0.0251984
P37649	PDEK	19	15	0.172467	0.22411	0.354957	FALSE	46	49	46	49	0.0243926
P0AFI0	OXC	1	1	0.174664	0.703069	0.792935	FALSE	2	2	2	2	-0.243086
P23909	MUTS	53	41	0.176522	0.0460741	0.110839	FALSE	130	132	130	132	-0.124887
P0ACA7	GSTB	14	10	0.176552	0.193874	0.317929	FALSE	37	36	37	36	-0.246421
P0AE88	CPXR	15	13	0.176699	0.142042	0.254001	FALSE	40	43	40	43	0.0524432
P08337	MUTT	4	4	0.177006	0.313937	0.45537	FALSE	11	12	11	12	0.0955567
P62399	RPLE	41	33	0.177644	0.078689	0.163935	FALSE	102	104	102	104	-0.112392
P77739	YNIA	9	7	0.17807	0.14551	0.258572	FALSE	24	24	24	24	-0.180553
P0AA16	OMPR	26	18	0.179214	0.0790588	0.164303	FALSE	58	66	58	66	0.226982
P0ACF4	HUPB	12	11	0.180823	0.180534	0.302299	FALSE	35	33	35	33	-0.348839
P39265	ALSB	5	4	0.18087	0.344632	0.487686	FALSE	14	13	14	13	-0.365456
P0ADV1	LPTA	9	6	0.180887	0.228605	0.360286	FALSE	18	21	18	21	0.274042
P0AF98	LPTF	7	7	0.181291	0.256079	0.391795	FALSE	21	21	21	21	-0.166497
P0A7X6	RIMM	12	10	0.181619	0.123172	0.227601	FALSE	30	32	30	32	0.0305055
P27248	GCVT	16	12	0.18208	0.244065	0.377649	FALSE	35	39	35	39	0.146905
P0AEE8	DAM	9	6	0.182554	0.240514	0.374198	FALSE	21	18	21	18	-0.625481
P34209	YDCF	9	7	0.183006	0.229313	0.360981	FALSE	23	27	23	27	0.309856
P0A7V3	RPSC	31	25	0.184158	0.1734	0.293995	FALSE	85	80	85	80	-0.350387
P19636	EUTC	10	6	0.18427	0.265722	0.40237	FALSE	19	24	19	24	0.52444
P69902	FRC	4	2	0.1844	0.37631	0.519822	FALSE	8	11	8	11	0.729433
P0ABK5	CYSK	37	34	0.185065	0.0629714	0.139028	FALSE	102	107	102	107	-0.0232138
P0DSF3	MGTT	1	1	0.186077	0.577435	0.700869	FALSE	3	3	3	3	-0.152911
P39334	BDCR	7	5	0.186484	0.265536	0.402327	FALSE	16	17	16	17	0.0100126
P16703	CYSM	18	13	0.187251	0.0659761	0.144411	FALSE	40	50	40	50	0.511339
P0A7H3	RECO	3	3	0.187976	0.299915	0.440543	FALSE	9	9	9	9	-0.162895
P0AG20	RELA	37	30	0.188278	0.0308147	0.081343	FALSE	95	93	95	93	-0.225995
P0ACV0	LPXL	11	7	0.189581	0.161961	0.279405	FALSE	24	25	24	25	-0.0523778
P37597	YDHC	1	1	0.190509	0.610124	0.725889	FALSE	3	3	3	3	-0.152911
P76273	RSMF	13	9	0.190717	0.187198	0.310772	FALSE	30	31	30	31	-0.0483403
P0A8A0	YEBC	17	12	0.190808	0.190367	0.313936	FALSE	39	41	39	41	-0.0172354
P36562	COBT	7	4	0.191662	0.262207	0.399419	FALSE	14	18	14	18	0.56538
P76272	YEBT	19	18	0.192304	0.0885885	0.179002	FALSE	51	54	51	54	0.0135763
P0AGA2	SECY	9	9	0.192478	0.15274	0.268057	FALSE	27	27	27	27	-0.167138
P37353	MENE	8	7	0.192688	0.136	0.245617	FALSE	22	23	22	23	-0.0410833
P75863	YCBX	22	17	0.192843	0.08733	0.177252	FALSE	51	58	51	58	0.223563
P64557	YGFM	1	1	0.193103	0.588311	0.707638	FALSE	2	3	2	3	0.798667
P76256	TSAB	5	4	0.193119	0.622346	0.733918	FALSE	11	12	11	12	0.0668791
P0A744	MSRA	5	3	0.193382	0.285119	0.42246	FALSE	10	14	10	14	0.785823
P0ABK9	NRFA	7	7	0.193611	0.506705	0.639926	FALSE	19	19	19	19	-0.166542
P0ADZ4	RPSO	8	8	0.193685	0.226694	0.358382	FALSE	24	24	24	24	-0.166856
P0AE12	AMN	24	21	0.19393	0.106367	0.203937	FALSE	58	69	58	69	0.364688
P23886	CYDC	17	14	0.193984	0.0811061	0.166925	FALSE	43	43	43	43	-0.165499
P0AFA7	NHAB	6	6	0.194298	0.174616	0.295077	FALSE	18	18	18	18	-0.166024
P33015	YEEE	2	1	0.196141	0.470751	0.610335	FALSE	3	4	3	4	0.520416
P62707	GPMA	32	27	0.196322	0.110822	0.210422	FALSE	82	91	82	91	0.143989
P39300	ULAG	4	3	0.196467	0.408753	0.554131	FALSE	11	8	11	8	-1.07243
P0ACB4	HEMG	14	11	0.196615	0.10544	0.202671	FALSE	35	36	35	36	-0.0864941
P0C0S1	MSCS	16	14	0.19694	0.133969	0.242801	FALSE	42	44	42	44	-0.0338776
P77252	YKGE	9	5	0.197728	0.216537	0.346289	FALSE	16	20	16	20	0.502339
P0AE76	COBU	1	1	0.19784	0.729266	0.815985	FALSE	2	3	2	3	0.798667
P76086	PAAX	7	6	0.198292	0.190455	0.313936	FALSE	17	18	17	18	0.0218707
P0A7K6	RPLS	20	16	0.198345	0.219264	0.349234	FALSE	51	53	51	53	-0.0469495
P03007	DNAQ	6	4	0.198956	0.404188	0.549695	FALSE	14	14	14	14	-0.146566
P0A6I9	COAE	6	6	0.20001	0.256402	0.391982	FALSE	18	18	18	18	-0.166024
P45544	FRLR	10	7	0.200289	0.128589	0.235055	FALSE	25	26	25	26	-0.046931
Q57261	TRUD	21	17	0.200954	0.0594746	0.133739	FALSE	55	57	55	57	-0.0588361
P0A7L0	RPLA	44	39	0.201152	0.0686588	0.147959	FALSE	115	121	115	121	-0.0121959
P77434	ALAC	22	18	0.201444	0.0575169	0.130256	FALSE	53	58	53	58	0.106988
P37651	BCSZ	3	2	0.201577	0.356921	0.500161	FALSE	5	7	5	7	0.745441
P35340	AHPF	49	37	0.202589	0.0208235	0.0613871	FALSE	117	136	117	136	0.282013
P0A7M6	RPMC	8	7	0.202945	0.221445	0.352047	FALSE	21	22	21	22	-0.022899
P33937	NAPA	30	26	0.203995	0.525865	0.656687	FALSE	75	80	75	80	0.0275522
P0A988	DNAN	22	19	0.204741	0.070311	0.15054	FALSE	55	59	55	59	0.0418768
P19926	AGP	16	12	0.205783	0.191193	0.314949	FALSE	37	44	37	44	0.35837
P22333	ADD	20	15	0.205905	0.0419246	0.102895	FALSE	51	53	51	53	-0.0544056
P0A6T5	FOLE	17	15	0.206672	0.0402458	0.0998461	FALSE	43	48	43	48	0.165923
P67338	YOAH	1	1	0.207732	0.650421	0.755158	FALSE	2	3	2	3	0.721355
P0ABD5	ACCA	42	37	0.207788	0.055265	0.126618	FALSE	116	116	116	116	-0.172156
P0A8V2	RPOB	157	134	0.209441	0.0186302	0.056691	FALSE	413	432	413	432	-0.0290477
P0AD12	YEEZ	18	18	0.210045	0.276615	0.412979	FALSE	51	52	51	52	-0.104345
P0A812	RUVB	13	11	0.210115	0.108	0.206292	FALSE	35	34	35	34	-0.253749
P0ABP6	DEDA	1	1	0.21039	0.535789	0.664848	FALSE	3	3	3	3	-0.152911
P0AG00	WZZE	9	7	0.210543	0.200424	0.32657	FALSE	18	25	18	25	0.789661
P45537	YHFK	3	2	0.210611	0.361824	0.503906	FALSE	6	6	6	6	-0.116664
P60757	HISG	15	10	0.210966	0.1172	0.219588	FALSE	31	43	31	43	0.810361
P0AC69	GRXD	8	7	0.211469	0.255443	0.391454	FALSE	22	23	22	23	-0.0509237
P0AEJ0	EMRB	1	1	0.211644	0.496361	0.631663	FALSE	3	3	3	3	-0.152911
P0AE26	ARAH	1	1	0.211943	0.591578	0.709226	FALSE	2	3	2	3	0.798667
P76234	YEAE	4	3	0.213147	0.225686	0.357231	FALSE	10	9	10	9	-0.450411
P17802	MUTY	6	5	0.213834	0.189964	0.313936	FALSE	14	13	14	13	-0.352994
P0AE60	CEDA	3	3	0.213949	0.234603	0.367694	FALSE	9	9	9	9	-0.162895
P33599	NUOC	55	43	0.214047	0.0301297	0.0800321	FALSE	128	152	128	152	0.349267
P0ADX9	RSMD	7	6	0.214167	0.164575	0.282223	FALSE	20	19	20	19	-0.310054
P45800	YRFF	10	7	0.214311	0.142021	0.254001	FALSE	22	22	22	22	-0.172318
P19323	FHLA	8	3	0.214495	0.263584	0.400322	FALSE	15	14	15	14	-0.388954
P0AFR4	YCIO	10	10	0.214884	0.118698	0.221744	FALSE	30	30	30	30	-0.167366
P00904	TRPGD	1	1	0.215119	0.576475	0.700339	FALSE	3	3	3	3	-0.152911
P25740	RFAG	13	11	0.215381	0.170421	0.289909	FALSE	33	34	33	34	-0.0920146
P75957	LOLD	8	6	0.215381	0.274767	0.411424	FALSE	21	19	21	19	-0.453221
P0ACA1	YIBF	11	9	0.216459	0.105087	0.202396	FALSE	26	31	26	31	0.353748
P0A8H8	YACG	3	3	0.217078	0.219861	0.349966	FALSE	8	9	8	9	0.154713
P0A8N7	EPMA	9	9	0.217436	0.128335	0.234759	FALSE	25	27	25	27	0.0729925
P06966	DICA	6	5	0.217576	0.147839	0.261799	FALSE	13	17	13	17	0.619858
P0AFD6	NUOI	13	13	0.218674	0.071021	0.151933	FALSE	38	39	38	39	-0.0859846
P33940	MQO	13	10	0.219046	0.297932	0.438259	FALSE	36	32	36	32	-0.527879
P0AG67	RPSA	89	79	0.219315	0.0225965	0.0649119	FALSE	245	249	245	249	-0.11981
P33602	NUOG	47	41	0.219543	0.0115362	0.0400866	FALSE	127	124	127	124	-0.238291
P00579	RPOD	33	26	0.219655	0.055523	0.126981	FALSE	79	85	79	85	0.0428667
P37631	YHIN	11	6	0.219967	0.13728	0.247394	FALSE	22	29	22	29	0.643509
P32690	YJBI	2	2	0.220127	0.487666	0.623957	FALSE	5	5	5	5	-0.148434
P22525	YCBB	13	11	0.220193	0.095627	0.189751	FALSE	31	35	31	35	0.206155
P0C018	RPLR	14	7	0.221097	0.378897	0.522545	FALSE	31	28	31	28	-0.466784
P0AA10	RPLM	22	20	0.221917	0.203227	0.329871	FALSE	61	62	61	62	-0.120116
P25745	MNMA	19	13	0.222205	0.0426534	0.104082	FALSE	42	50	42	50	0.361253
P76083	PAAH	2	1	0.222212	0.435202	0.578907	FALSE	3	3	3	3	-0.152911
P0AEB7	YOAB	4	4	0.222473	0.287629	0.425684	FALSE	11	11	11	11	-0.169486
P63235	GADC	7	7	0.222565	0.445151	0.586633	FALSE	20	19	20	19	-0.310054
P04995	SBCB	16	12	0.223287	0.098164	0.192998	FALSE	36	42	36	42	0.304456
P0A9G2	NHAR	5	3	0.223309	0.346324	0.489538	FALSE	10	13	10	13	0.565841
P37330	GLCB	28	25	0.224483	0.0219101	0.0635617	FALSE	76	74	76	74	-0.246801
P0AEB2	DACA	35	33	0.225111	0.0290455	0.0778824	FALSE	99	101	99	101	-0.111051
P36979	RLMN	23	16	0.225137	0.098736	0.193377	FALSE	54	55	54	55	-0.111539
P75838	YCAO	17	14	0.225508	0.0653929	0.143504	FALSE	41	47	41	47	0.24609
P0A7H6	RECR	7	7	0.225861	0.185583	0.308901	FALSE	20	21	20	21	-0.0158225
P0A7J3	RPLJ	24	20	0.22618	0.0753065	0.159201	FALSE	60	67	60	67	0.162788
P0A6P5	DER	36	31	0.226235	0.034727	0.0890883	FALSE	93	104	93	104	0.165316
P0ACU7	YJDC	7	7	0.226492	0.189699	0.313908	FALSE	19	21	19	21	0.142719
P27245	MARR	6	6	0.226663	0.0969032	0.191108	FALSE	17	17	17	17	-0.169486
P39363	SGCA	1	1	0.228058	0.444339	0.586169	FALSE	3	3	3	3	-0.152911
P0ADZ7	YAJC	10	8	0.228556	0.084151	0.172357	FALSE	24	27	24	27	0.177699
Q6BF16	DGOA	1	1	0.228863	0.399776	0.545267	FALSE	3	3	3	3	-0.152911
P60438	RPLC	18	16	0.228869	0.113709	0.215423	FALSE	49	51	49	51	-0.0491033
P77529	TCYP	10	9	0.230046	0.0702559	0.15054	FALSE	27	26	27	26	-0.271923
P33916	YEJF	9	6	0.230483	0.116309	0.218401	FALSE	20	21	20	21	-0.0130609
P77260	YDFI	1	1	0.230919	0.454994	0.596315	FALSE	3	3	3	3	-0.152911
P33607	NUOL	5	2	0.231133	0.309871	0.450982	FALSE	7	14	7	14	1.76352
P51025	FRMB	8	5	0.231421	0.267323	0.403866	FALSE	20	20	20	20	-0.153132
P28631	HOLB	9	6	0.231564	0.207879	0.335077	FALSE	23	22	23	22	-0.294998
P75864	RLML	38	32	0.231728	0.0104489	0.0374222	FALSE	98	106	98	106	0.0789105
P0A7H0	RECF	7	7	0.232192	0.14045	0.251685	FALSE	20	21	20	21	-0.0321766
P75817	RLMC	7	4	0.232383	0.162947	0.280024	FALSE	14	15	14	15	0.0330433
P0A8T7	RPOC	160	138	0.233066	0.00545413	0.0231031	FALSE	422	445	422	445	-0.00695064
P45505	YFAH	1	1	0.234154	0.617673	0.73055	FALSE	2	2	2	2	-0.169486
P25742	RFAQ	8	7	0.235131	0.100435	0.196014	FALSE	21	23	21	23	0.115547
P0AGH5	SAPC	2	1	0.235212	0.570297	0.695817	FALSE	4	3	4	3	-0.830944
P75767	YBHK	10	9	0.23536	0.0885363	0.179002	FALSE	25	26	25	26	-0.0576469
P0A9K9	SLYD	10	9	0.235824	0.243428	0.377493	FALSE	27	27	27	27	-0.162668
P64554	QUEE	14	13	0.235957	0.0467366	0.112115	FALSE	39	39	39	39	-0.167843
P0AEW9	FRUK	16	13	0.236092	0.0792535	0.164398	FALSE	43	45	43	45	-0.0332165
P24173	RFAC	12	12	0.236463	0.106592	0.204214	FALSE	35	35	35	35	-0.175552
P0ADW3	YHCB	12	9	0.236777	0.0911209	0.182528	FALSE	28	33	28	33	0.315166
P30958	MFD	63	58	0.236875	0.010802	0.038151	FALSE	169	173	169	173	-0.0989058
P0ABA4	ATPH	11	11	0.236877	0.12073	0.224717	FALSE	32	33	32	33	-0.0709951
P0A6D3	AROA	22	17	0.237642	0.0600696	0.134366	FALSE	53	60	53	60	0.207698
P0ABQ4	FOLA	13	10	0.238103	0.0807036	0.166365	FALSE	32	36	32	36	0.189558
P00893	ILVI	10	7	0.239018	0.0788599	0.164157	FALSE	23	22	23	22	-0.275762
P75919	CLSC	4	3	0.23916	0.24352	0.377493	FALSE	10	12	10	12	0.348413
P37685	ALDB	6	3	0.239166	0.337452	0.479933	FALSE	10	17	10	17	1.34101
P0A9U6	PUUR	2	1	0.23953	0.415947	0.561198	FALSE	4	3	4	3	-0.807271
P0AFT2	TCYL	4	3	0.240275	0.52134	0.652955	FALSE	10	8	10	8	-0.761646
P0A8B5	YBAB	10	8	0.240764	0.128839	0.235293	FALSE	23	25	23	25	0.0784448
P0A823	SFSA	8	8	0.243546	0.136005	0.245617	FALSE	22	24	22	24	0.10347
P76245	DGCP	11	6	0.244244	0.102281	0.198945	FALSE	19	27	19	27	0.833815
P0AA78	EXUT	1	1	0.244539	0.564384	0.690586	FALSE	2	2	2	2	-0.0677701
P69908	GADA	46	41	0.245621	0.336384	0.478938	FALSE	126	130	126	130	-0.0695823
P0AB12	YCCF	5	3	0.246776	0.27188	0.408491	FALSE	11	11	11	11	-0.206063
P0A7I0	PRFA	11	10	0.247281	0.0656797	0.143886	FALSE	30	32	30	32	0.0260239
P09391	GLPG	4	4	0.247306	0.148523	0.262463	FALSE	12	12	12	12	-0.164421
P0A7M9	RPME	10	7	0.247465	0.413756	0.558833	FALSE	22	25	22	25	0.187798
P0ADK6	YIBA	2	2	0.247554	0.266502	0.403312	FALSE	6	6	6	6	-0.160055
P0AA39	RLUC	19	19	0.247991	0.0802761	0.165887	FALSE	56	55	56	55	-0.223463
P62615	ISPE	13	13	0.248805	0.0330364	0.0859622	FALSE	36	36	36	36	-0.161815
P37127	AEGA	5	3	0.248844	0.312849	0.454049	FALSE	10	14	10	14	0.779111
P50456	MLC	9	7	0.249453	0.0699687	0.150185	FALSE	26	22	26	22	-0.649429
P0A894	RAPZ	18	14	0.249569	0.0605712	0.13537	FALSE	49	46	49	46	-0.350352
P62623	ISPH	13	9	0.249674	0.056099	0.128068	FALSE	31	35	31	35	0.190512
P22106	ASNB	31	28	0.250626	0.0225386	0.0649119	FALSE	83	85	83	85	-0.0932479
P30870	GLNE	23	18	0.250921	0.0266089	0.07296	FALSE	57	61	57	61	0.0405982
P75672	YAFS	2	2	0.251225	0.311915	0.452952	FALSE	6	6	6	6	-0.160055
P13024	FDHE	18	16	0.251253	0.03514	0.0900574	FALSE	49	52	49	52	0.0171771
P0A7Z4	RPOA	43	38	0.251804	0.0164468	0.0515858	FALSE	116	122	116	122	-0.0128769
P69910	GADB	1	1	0.251894	0.528394	0.658556	FALSE	3	3	3	3	-0.152911
P0ADY3	RPLN	12	10	0.252231	0.342481	0.485182	FALSE	31	31	31	31	-0.176091
P32674	PFLD	3	2	0.253794	0.479311	0.617305	FALSE	5	7	5	7	0.644847
P71298	INTF	12	7	0.254555	0.126663	0.232367	FALSE	26	26	26	26	-0.181635
P0A800	RPOZ	10	8	0.25538	0.0802269	0.165887	FALSE	24	28	24	28	0.281364
P63389	YHES	30	23	0.255571	0.0201862	0.059924	FALSE	78	73	78	73	-0.365326
P0AFM2	PROX	20	18	0.255663	0.0265531	0.072926	FALSE	54	56	54	56	-0.0596513
P69795	CHBB	5	5	0.256614	0.293218	0.4327	FALSE	15	15	15	15	-0.165373
P0AG27	YIBN	11	10	0.257348	0.0387367	0.0972231	FALSE	32	30	32	30	-0.353199
P0AFL6	PPX	27	19	0.258206	0.0144819	0.0466273	FALSE	60	66	60	66	0.119434
P0AE16	AMPG	2	2	0.258383	0.310108	0.450982	FALSE	5	6	5	6	0.305636
P0A843	TATE	2	2	0.258794	0.21751	0.347526	FALSE	6	6	6	6	-0.160055
P0AAG3	GLTL	7	3	0.258946	0.177177	0.298415	FALSE	11	16	11	16	0.922136
P16525	TUS	13	10	0.25908	0.046009	0.110787	FALSE	33	35	33	35	0.0104292
Q47156	YAFN	1	1	0.259327	0.355316	0.49838	FALSE	3	3	3	3	-0.152911
P37908	YFJD	8	8	0.259369	0.0670215	0.145948	FALSE	21	22	21	22	-0.0194831
P0AAF6	ARTP	8	6	0.259947	0.119006	0.221958	FALSE	19	23	19	23	0.401843
P11553	FUCK	3	2	0.260384	0.262642	0.399481	FALSE	6	7	6	7	0.236071
P33934	NAPH	1	1	0.261044	0.56978	0.695792	FALSE	3	3	3	3	-0.152911
P0AA63	YQJA	1	1	0.262144	0.41181	0.557386	FALSE	3	3	3	3	-0.152911
P0AFE8	NUOM	1	1	0.262416	0.333822	0.477157	FALSE	3	3	3	3	-0.152911
P64545	YFGG	1	1	0.263749	0.46725	0.606664	FALSE	3	3	3	3	-0.152911
P05194	AROD	13	13	0.264537	0.0526994	0.122167	FALSE	36	37	36	37	-0.079673
P0A6G7	CLPP	17	15	0.265204	0.0215437	0.0627128	FALSE	47	47	47	47	-0.171445
P0AB96	ARSC	1	1	0.266208	0.482386	0.620941	FALSE	3	3	3	3	-0.152911
P28305	PABC	6	6	0.266297	0.0756362	0.159663	FALSE	18	18	18	18	-0.166024
P62672	APAG	3	3	0.267095	0.221913	0.352572	FALSE	9	9	9	9	-0.162895
P24224	ACPS	2	2	0.267281	0.216144	0.345994	FALSE	6	6	6	6	-0.160055
P61175	RPLV	17	17	0.267521	0.0609753	0.135916	FALSE	51	51	51	51	-0.168223
P40710	NLPE	3	3	0.267523	0.175578	0.296309	FALSE	8	9	8	9	0.180046
P0A7R1	RPLI	23	19	0.268005	0.075355	0.159201	FALSE	61	63	61	63	-0.0805375
P29208	MENC	22	14	0.269995	0.0179604	0.0552099	FALSE	44	54	44	54	0.459771
P76035	YCIW	10	9	0.270122	0.0487263	0.115691	FALSE	28	26	28	26	-0.366482
P0A6Z6	NIKR	3	2	0.2703	0.413073	0.558799	FALSE	9	6	9	6	-1.24988
P76104	RLHA	21	17	0.270394	0.042421	0.103813	FALSE	55	53	55	53	-0.273317
P0A752	NADD	5	3	0.270472	0.271628	0.408438	FALSE	10	11	10	11	0.121613
P33195	GCVP	62	47	0.271152	0.0597243	0.133946	FALSE	146	166	146	166	0.228522
P27242	WAAU	13	11	0.271561	0.0369141	0.0938494	FALSE	37	35	37	35	-0.336547
P52061	RDGB	8	7	0.271755	0.0550344	0.126203	FALSE	24	22	24	22	-0.414702
P27247	PLSX	9	7	0.271916	0.0781216	0.16315	FALSE	22	25	22	25	0.206075
P76330	DGCQ	3	3	0.272213	0.14219	0.254089	FALSE	8	9	8	9	0.180046
P0AC02	BAMD	12	8	0.272361	0.0435247	0.105826	FALSE	25	29	25	29	0.282877
P0AFI2	PARC	41	31	0.272517	0.00589903	0.0243801	FALSE	97	106	97	106	0.101764
P0A7F9	QUEA	13	12	0.273021	0.0406032	0.100425	FALSE	34	37	34	37	0.0844263
P0AF96	TABA	4	2	0.273621	0.240861	0.37451	FALSE	9	9	9	9	-0.128274
P64423	ZNTB	5	3	0.274722	0.124571	0.229624	FALSE	12	13	12	13	0.0970405
P33570	TKTB	35	25	0.274777	0.0105516	0.0376317	FALSE	78	86	78	86	0.128905
P0AC28	YGFA	3	2	0.274839	0.438868	0.581307	FALSE	6	8	6	8	0.641046
P25906	PDXI	8	8	0.27553	0.0355244	0.0907687	FALSE	23	24	23	24	-0.0346996
P33941	YOJI	11	9	0.276413	0.0415401	0.102148	FALSE	27	32	27	32	0.347252
P0A6Z1	HSCA	27	20	0.276572	0.0493137	0.116543	FALSE	62	65	62	65	-0.0287143
P0ACY3	YEAG	33	24	0.276808	0.0159135	0.0503466	FALSE	75	85	75	85	0.227028
P0AGB6	RPOE	8	7	0.276927	0.0757019	0.159669	FALSE	21	23	21	23	0.0999021
P36771	LRHA	4	4	0.276939	0.157884	0.273478	FALSE	12	11	12	11	-0.404443
P77338	MSCK	24	18	0.277012	0.019269	0.0580897	FALSE	55	60	55	60	0.0926646
P52006	NUDI	3	1	0.277213	0.446892	0.588319	FALSE	6	5	6	5	-0.566021
P0AF52	GHXP	3	3	0.277564	0.162055	0.279405	FALSE	9	7	9	7	-0.848234
P0ABA6	ATPG	35	31	0.277603	0.00451725	0.0202443	FALSE	94	97	94	97	-0.0731762
P0A7U7	RPST	13	11	0.277967	0.244517	0.378119	FALSE	37	35	37	35	-0.332913
P52119	RATB	5	4	0.27857	0.106229	0.203826	FALSE	12	13	12	13	0.0548691
P37595	IAAA	12	9	0.279035	0.0335424	0.0868357	FALSE	26	31	26	31	0.355121
P37659	BCSG	11	8	0.279177	0.0824077	0.169331	FALSE	28	27	28	27	-0.260778
P0A7J0	RIBB	14	11	0.279234	0.0422404	0.103471	FALSE	33	36	33	36	0.0914062
P0AG78	SBP	5	4	0.279651	0.187058	0.310772	FALSE	11	11	11	11	-0.168821
P0ABR9	MHPB	1	1	0.280896	0.734389	0.819747	FALSE	2	3	2	3	0.721355
P39274	YJDJ	3	3	0.281116	0.12293	0.227318	FALSE	9	9	9	9	-0.162895
P64564	YGGT	4	4	0.281633	0.267343	0.403866	FALSE	12	12	12	12	-0.164421
P32155	FRVA	1	1	0.281836	0.423325	0.568446	FALSE	3	2	3	2	-1.01935
P0AC59	GRXB	25	21	0.28211	0.0124871	0.042231	FALSE	64	66	64	66	-0.0738148
P06616	ERA	25	18	0.283019	0.0290172	0.0778824	FALSE	61	69	61	69	0.209487
P77804	YDGA	33	25	0.283172	0.00632776	0.0258173	FALSE	83	90	83	90	0.0808108
P0A867	TALA	31	26	0.283665	0.0251289	0.0707025	FALSE	84	84	84	84	-0.171018
P75796	GSIA	18	15	0.284186	0.020994	0.061605	FALSE	46	47	46	47	-0.102663
P76241	NIMR	1	1	0.284759	0.539519	0.667527	FALSE	3	2	3	2	-1.01935
P69913	CSRA	5	5	0.285168	0.392941	0.538709	FALSE	15	15	15	15	-0.165373
P0A9R4	FDX	5	4	0.285277	0.0942023	0.187704	FALSE	11	13	11	13	0.295887
P52095	LDCC	10	6	0.28563	0.0959347	0.189933	FALSE	21	26	21	26	0.453554
P0A8D3	YAII	7	5	0.285989	0.131085	0.238421	FALSE	15	19	15	19	0.507591
P0AEK0	EXOX	4	4	0.286736	0.157192	0.272578	FALSE	11	11	11	11	-0.173143
P0AGB0	SERB	16	11	0.287086	0.0487193	0.115691	FALSE	36	42	36	42	0.298312
P0ACK5	DEOR	5	4	0.287405	0.0915162	0.183176	FALSE	12	13	12	13	0.0689086
P30855	EVGS	20	12	0.287683	0.0671458	0.146094	FALSE	42	44	42	44	-0.0241698
P0A722	LPXA	9	9	0.287862	0.04584	0.110588	FALSE	24	27	24	27	0.200575
P0AFJ1	YJDM	6	6	0.287988	0.0570902	0.129635	FALSE	18	18	18	18	-0.166024
P23836	PHOP	21	20	0.288066	0.020138	0.0598506	FALSE	61	61	61	61	-0.165726
P0A7Y0	RNC	13	11	0.288348	0.0190802	0.0577843	FALSE	35	36	35	36	-0.0850133
P77570	ANMK	12	8	0.288827	0.072697	0.154998	FALSE	28	29	28	29	-0.0533888
P0A9F6	GCVA	7	6	0.288994	0.0613466	0.136385	FALSE	21	19	21	19	-0.45853
P76172	YNFD	1	1	0.289102	0.650125	0.755158	FALSE	3	3	3	3	-0.152911
P30748	MOAD	3	3	0.289501	0.138133	0.248406	FALSE	7	7	7	7	-0.217987
P07821	FHUC	10	5	0.28973	0.199258	0.324877	FALSE	21	24	21	24	0.227521
P0AGG2	TESB	12	9	0.290091	0.0470966	0.112661	FALSE	28	33	28	33	0.342643
P0AB38	LPOB	4	4	0.290444	0.0985584	0.193256	FALSE	11	12	11	12	0.0955567
P0AB26	YCEB	7	7	0.290612	0.09422	0.187704	FALSE	20	21	20	21	-0.0158225
P0A7L3	RPLT	13	11	0.290717	0.0587576	0.132244	FALSE	34	35	34	35	-0.0751764
P09127	HEMX	25	20	0.290828	0.0107178	0.0380118	FALSE	62	68	62	68	0.109654
P0A6M8	FUSA	100	82	0.291421	0.0109515	0.0385189	FALSE	252	266	252	266	-0.00478791
P31806	NNR	14	7	0.291546	0.0714582	0.152612	FALSE	26	33	26	33	0.530004
P0AEV1	RSSB	8	8	0.291652	0.0488458	0.115867	FALSE	22	24	22	24	0.0935814
P25888	RHLE	28	25	0.291847	0.0193028	0.0580897	FALSE	76	79	76	79	-0.0451815
P31470	YIEK	2	1	0.293078	0.425528	0.569605	FALSE	6	3	6	3	-1.81459
P64506	YEBY	3	2	0.293867	0.170688	0.289976	FALSE	9	7	9	7	-0.848234
P37691	YIBQ	11	7	0.294005	0.0476662	0.113916	FALSE	20	29	20	29	0.911416
P0A6A6	LEUC	11	5	0.294018	0.0464884	0.11173	FALSE	19	26	19	26	0.758331
P39342	YJGR	12	11	0.29404	0.110082	0.209329	FALSE	32	34	32	34	0.0158705
P0AFC0	NUDB	6	5	0.295071	0.114474	0.21655	FALSE	16	16	16	16	-0.168609
P0AG44	RPLQ	16	14	0.29602	0.10855	0.207032	FALSE	41	44	41	44	0.0423842
P0A817	METK	34	28	0.297505	0.0032663	0.0160483	FALSE	82	93	82	93	0.218637
P76250	DMLR	5	3	0.299439	0.167999	0.286554	FALSE	10	13	10	13	0.581511
P69411	RCSF	6	4	0.300563	0.0937204	0.187001	FALSE	16	14	16	14	-0.534482
P0ADH5	FIMB	3	2	0.30129	0.214841	0.344556	FALSE	6	9	6	9	0.926927
P0AFK4	POTB	3	2	0.301361	0.179517	0.301163	FALSE	7	8	7	8	0.187671
P0AB98	ATPB	4	3	0.301589	0.508679	0.641191	FALSE	9	11	9	11	0.404138
P0DM85	CRFC	1	1	0.302003	0.420324	0.565309	FALSE	2	3	2	3	0.798667
P76329	YEDP	7	7	0.302183	0.0712402	0.152274	FALSE	19	20	19	20	-0.00806237
P07023	TYRA	20	15	0.302412	0.0104864	0.037504	FALSE	52	52	52	52	-0.168927
P0A881	TRPR	3	1	0.302749	0.360611	0.503867	FALSE	6	5	6	5	-0.635487
Q47710	YQJK	4	3	0.303277	0.104956	0.202297	FALSE	12	8	12	8	-1.29882
P61949	FLDA	6	5	0.303665	0.167763	0.286343	FALSE	17	15	17	15	-0.526183
P08200	ICD	49	42	0.304033	0.00479708	0.0210543	FALSE	126	137	126	137	0.0855133
P0A8K1	PSD	14	11	0.304208	0.0152793	0.0488247	FALSE	35	37	35	37	-0.0193827
P0A7T3	RPSP	12	12	0.304546	0.06253	0.138293	FALSE	35	34	35	34	-0.250507
P76108	YDCS	2	2	0.304928	0.150221	0.264364	FALSE	6	6	6	6	-0.160055
P75726	CITF	1	1	0.305009	0.48493	0.622018	FALSE	2	3	2	3	0.798667
P77585	YPDE	1	1	0.305791	0.44915	0.590682	FALSE	3	3	3	3	-0.152911
P21189	POLB	9	6	0.30634	0.040965	0.101026	FALSE	18	24	18	24	0.67969
P0ABH0	FTSA	24	22	0.30679	0.00513512	0.0219707	FALSE	67	69	67	69	-0.0750796
P46482	AAEA	1	1	0.307632	0.393966	0.539244	FALSE	2	3	2	3	0.798667
P08312	PHES	21	18	0.308068	0.0252468	0.0707025	FALSE	54	56	54	56	-0.0524619
P39838	RCSD	25	18	0.309002	0.00508345	0.0218597	FALSE	57	61	57	61	0.0285445
P0AEL0	FDOI	3	3	0.309358	0.190389	0.313936	FALSE	8	9	8	9	0.141749
P68919	RPLY	15	12	0.309912	0.096653	0.19091	FALSE	36	39	36	39	0.0774237
P31808	YCIK	12	9	0.310206	0.0335275	0.0868357	FALSE	26	34	26	34	0.634144
Q46927	TCDA	7	5	0.312135	0.102365	0.198956	FALSE	16	20	16	20	0.479908
P0AE06	ACRA	26	24	0.31324	0.0119093	0.0408863	FALSE	72	75	72	75	-0.0405064
P64490	YOAC	2	2	0.313907	0.206354	0.333885	FALSE	6	6	6	6	-0.160055
P26281	FOLK	3	2	0.314796	0.153515	0.268678	FALSE	6	8	6	8	0.591357
P0AG63	RPSQ	7	4	0.315032	0.180549	0.302299	FALSE	14	19	14	19	0.727109
P32710	NRFE	1	1	0.315232	0.30581	0.446374	FALSE	3	3	3	3	-0.152911
P56258	WECF	6	5	0.315781	0.0525703	0.12209	FALSE	15	16	15	16	0.00361163
P76055	TTCA	13	8	0.316476	0.0332707	0.0864834	FALSE	28	34	28	34	0.413442
P0A921	PLDA	5	3	0.316877	0.1787	0.300479	FALSE	11	13	11	13	0.324657
P39389	YJIR	1	1	0.318016	0.286351	0.424039	FALSE	3	3	3	3	-0.152911
P08550	CVPA	2	1	0.318415	0.380581	0.524584	FALSE	3	5	3	5	1.1004
P0AEM0	FKPB	3	3	0.319116	0.151027	0.265417	FALSE	9	9	9	9	-0.162895
P77473	PDEB	2	1	0.319349	0.317902	0.459813	FALSE	6	4	6	4	-1.1957
P24554	RADA	24	20	0.319725	0.00409986	0.0190084	FALSE	59	63	59	63	0.041246
P0AAE0	CYCA	2	1	0.319815	0.294507	0.433849	FALSE	5	4	5	4	-0.714516
P67430	NEMR	4	3	0.320331	0.0994134	0.194405	FALSE	8	10	8	10	0.436997
P08368	CREB	5	4	0.320373	0.0534059	0.123468	FALSE	12	15	12	15	0.467444
P31680	DJLA	11	9	0.3206	0.0211196	0.0618522	FALSE	26	29	26	29	0.163207
P76561	YPFH	3	1	0.321112	0.649699	0.755156	FALSE	8	3	8	3	-2.6542
P0ABA0	ATPF	18	18	0.321241	0.0260474	0.072354	FALSE	53	54	53	54	-0.108998
P0A8Y3	YIHX	11	8	0.321354	0.0414669	0.102066	FALSE	28	27	28	27	-0.264545
P77333	PGRR	2	2	0.321424	0.272024	0.408491	FALSE	5	6	5	6	0.343798
P0AES2	GUDD	9	7	0.321445	0.0378175	0.0953853	FALSE	19	26	19	26	0.754697
P64606	MLAE	6	4	0.322218	0.201555	0.327993	FALSE	12	16	12	16	0.664242
P0A720	TMK	13	11	0.322232	0.0177472	0.0546563	FALSE	35	35	35	35	-0.159957
P0A6W0	GLSA2	7	6	0.322294	0.0292359	0.0782282	FALSE	19	18	19	18	-0.320373
P0A7W1	RPSE	31	26	0.324285	0.0130222	0.0435352	FALSE	81	88	81	88	0.0767466
P0A9V1	LPTB	16	14	0.324406	0.0062017	0.0253985	FALSE	42	48	42	48	0.244977
P0A6H1	CLPX	40	37	0.325004	0.00140505	0.00855104	FALSE	112	113	112	113	-0.135271
P0ADZ0	RPLW	15	7	0.326427	0.0804426	0.166096	FALSE	24	33	24	33	0.774396
P0A790	PAND	9	6	0.326816	0.0596523	0.133946	FALSE	19	22	19	22	0.275999
P36662	TORD	1	1	0.327841	0.472638	0.61148	FALSE	2	3	2	3	0.798667
P02919	MRCB	31	25	0.328646	0.0050744	0.0218576	FALSE	77	84	77	84	0.103697
P75691	YAHK	21	17	0.328957	0.0065656	0.0264574	FALSE	54	56	54	56	-0.0502004
P0A9D4	CYSE	14	11	0.329239	0.0116875	0.0403837	FALSE	34	38	34	38	0.161173
P0A847	TGT	26	24	0.331935	0.00535827	0.0228107	FALSE	70	71	70	71	-0.125572
P00888	AROF	16	13	0.332249	0.0072154	0.0284818	FALSE	38	43	38	43	0.216342
P75870	YCCS	9	8	0.333675	0.0124489	0.0422136	FALSE	23	26	23	26	0.193078
P0ADT2	YGIB	7	5	0.333743	0.128903	0.235293	FALSE	17	18	17	18	-0.00503513
P0AGC7	YTJB	5	4	0.334488	0.0613166	0.136385	FALSE	14	13	14	13	-0.365456
P33224	AIDB	7	5	0.335108	0.173548	0.294051	FALSE	16	15	16	15	-0.323428
P0A763	NDK	8	7	0.335191	0.0525371	0.12209	FALSE	22	23	22	23	-0.0360031
Q46845	YGHU	11	9	0.335849	0.0126191	0.0426207	FALSE	26	29	26	29	0.168693
P36553	HEMF	5	4	0.336052	0.081374	0.167342	FALSE	12	14	12	14	0.273978
P0AFZ3	SSPB	4	4	0.336663	0.0567559	0.129106	FALSE	12	11	12	11	-0.41902
P07395	PHET	61	52	0.337474	0.000992362	0.00667682	FALSE	158	167	158	167	0.000482625
P30843	BASR	6	5	0.337659	0.0649205	0.142713	FALSE	15	16	15	16	0.0267643
P17446	BETI	2	2	0.338369	0.155461	0.271338	FALSE	6	5	6	5	-0.623029
P63177	RLMB	11	10	0.339749	0.0078746	0.0303327	FALSE	28	31	28	31	0.142416
P0ACX3	YDHR	3	2	0.340299	0.174519	0.295077	FALSE	7	8	7	8	0.187671
P75821	YBJS	14	11	0.341614	0.00924083	0.0342004	FALSE	33	35	33	35	0.0187132
P64612	ZAPE	12	10	0.341938	0.0268426	0.0735216	FALSE	29	31	29	31	0.0316649
P31979	NUOF	36	31	0.342354	0.00219823	0.011894	FALSE	96	100	96	100	-0.0463083
P09184	VSR	4	2	0.342665	0.125388	0.230394	FALSE	7	8	7	8	0.17878
P05637	APAH	15	13	0.343613	0.0220089	0.0637758	FALSE	38	40	38	40	0.00158498
P75952	COMR	7	6	0.343685	0.0167592	0.0522443	FALSE	17	20	17	20	0.30123
P0AE08	AHPC	28	23	0.34505	0.0073456	0.0288173	FALSE	70	78	70	78	0.156289
P76576	YFGM	11	8	0.345383	0.0635599	0.139963	FALSE	24	30	24	30	0.498516
P25536	YHDE	8	7	0.345908	0.0398013	0.0992115	FALSE	22	21	22	21	-0.300207
P27303	EMRA	20	19	0.346144	0.0168789	0.0524893	FALSE	59	54	59	54	-0.42977
P0A9D2	GSTA	17	17	0.346731	0.0099268	0.0359078	FALSE	50	51	50	51	-0.10547
P64596	DOLP	9	8	0.346745	0.0405124	0.100365	FALSE	23	27	23	27	0.309856
P25519	HFLX	21	20	0.347691	0.00215258	0.0117539	FALSE	59	62	59	62	-0.0190604
P0AFG6	SUCB	28	25	0.347856	0.013722	0.0448603	FALSE	73	77	73	77	0.00167264
P38038	CYSJ	30	27	0.348792	0.00700256	0.0279445	FALSE	78	84	78	84	0.0544228
P0AFP6	YBGI	13	11	0.349251	0.0163301	0.0513461	FALSE	33	34	33	34	-0.078511
P30847	BAES	7	5	0.349741	0.105468	0.202671	FALSE	14	20	14	20	0.881046
P0ADR6	RLMM	18	18	0.350092	0.00809895	0.0308704	FALSE	51	53	51	53	-0.0450024
P0A915	OMPW	8	5	0.350484	0.276875	0.413125	FALSE	17	22	17	22	0.601396
P31433	YICH	12	7	0.351082	0.0146072	0.0469714	FALSE	28	25	28	25	-0.491561
P77522	SUFB	11	11	0.351671	0.0228102	0.0653549	FALSE	31	32	31	32	-0.0730734
P0AGJ9	TYRS	39	30	0.351761	0.000777145	0.00562989	FALSE	100	102	100	102	-0.104356
P15042	LIGA	39	34	0.351845	0.000557851	0.00467921	FALSE	105	107	105	107	-0.113586
P0AAD6	SDAC	6	6	0.351991	0.0407494	0.100614	FALSE	17	17	17	17	-0.175154
P0AGC3	SLT	29	24	0.352439	0.00897211	0.0335467	FALSE	76	79	76	79	-0.0454246
P39285	MSCM	20	9	0.35289	0.0115513	0.0400866	FALSE	34	45	34	45	0.665301
P0A924	PGPB	3	1	0.352983	0.21021	0.338192	FALSE	5	5	5	5	-0.141044
P0AF50	YJBR	4	3	0.353253	0.298016	0.438259	FALSE	9	9	9	9	-0.162044
P0A877	TRPA	15	13	0.353979	0.00297551	0.0150249	FALSE	39	43	39	43	0.128412
P37774	TCYN	9	6	0.354147	0.0302197	0.0801874	FALSE	17	23	17	23	0.720709
P52101	GLRK	4	2	0.354203	0.103043	0.199817	FALSE	8	9	8	9	0.154713
P00562	METL	43	38	0.35618	0.00104475	0.00692398	FALSE	112	124	112	124	0.14127
P10443	DNAE	41	30	0.356629	0.00319739	0.0157705	FALSE	92	107	92	107	0.292088
P0A8H6	YIHI	3	2	0.357525	0.249244	0.383568	FALSE	6	6	6	6	-0.116664
P0A8L5	YCGN	4	2	0.357606	0.18759	0.311024	FALSE	7	11	7	11	1.09675
P0A707	INFC	24	21	0.357648	0.0370308	0.0938654	FALSE	64	64	64	64	-0.168015
P06986	HISC	15	14	0.357787	0.00438927	0.019775	FALSE	40	43	40	43	0.0440802
P26647	PLSC	8	6	0.358012	0.0230021	0.065831	FALSE	18	22	18	22	0.421732
P52062	HEMW	10	8	0.358541	0.0203653	0.0603158	FALSE	21	27	21	27	0.582412
P39452	NRDE	14	12	0.359366	0.0875155	0.177392	FALSE	33	37	33	37	0.15785
P37025	THPR	3	2	0.359491	0.160746	0.277523	FALSE	7	8	7	8	0.221833
P39298	YJFP	3	3	0.359824	0.0776043	0.162339	FALSE	9	8	9	8	-0.479008
P21156	CYSD	18	13	0.361952	0.0174918	0.0541154	FALSE	40	48	40	48	0.380763
P0A6C1	NFO	17	14	0.362813	0.0134235	0.0444545	FALSE	45	46	45	46	-0.103628
P0AAZ4	RARA	19	15	0.362919	0.0101048	0.0362918	FALSE	48	52	48	52	0.0686594
P36548	AMIA	18	16	0.363192	0.00479607	0.0210543	FALSE	47	54	47	54	0.249505
P0AG48	RPLU	12	11	0.364282	0.0482467	0.114981	FALSE	31	34	31	34	0.114345
P08400	PHOR	3	3	0.364779	0.157037	0.272578	FALSE	8	9	8	9	0.141749
P0A953	FABB	33	29	0.364904	0.00861891	0.0324641	FALSE	87	90	87	90	-0.0673803
P0AGK8	ISCR	5	4	0.365307	0.261915	0.399213	FALSE	13	14	13	14	0.0619796
P0ABG7	MRDB	4	4	0.365535	0.0413353	0.10184	FALSE	12	12	12	12	-0.164421
P75823	LTAE	20	16	0.366297	0.00498034	0.0215252	FALSE	53	53	53	53	-0.169213
P0A7U3	RPSS	16	14	0.366627	0.0521781	0.121669	FALSE	43	46	43	46	0.0340721
P45470	YHBO	8	7	0.366695	0.04908	0.116314	FALSE	22	22	22	22	-0.154265
P0AFG0	NUSG	17	15	0.36673	0.00545244	0.0231031	FALSE	45	47	45	47	-0.0378184
P10441	LPXB	17	11	0.36764	0.053481	0.123529	FALSE	36	45	36	45	0.488585
P42620	YQJG	17	13	0.367921	0.0183107	0.0560532	FALSE	43	43	43	43	-0.166311
P10371	HISA	8	6	0.368486	0.0598614	0.134136	FALSE	23	19	23	19	-0.731945
P37641	YHJC	6	4	0.369211	0.0618315	0.136985	FALSE	14	15	14	15	0.0288268
P76208	YNIB	1	1	0.37206	0.252972	0.388644	FALSE	3	3	3	3	-0.152911
P77781	MENI	5	4	0.372115	0.155998	0.271718	FALSE	13	12	13	12	-0.363036
P77726	YAJR	3	3	0.372176	0.075965	0.159827	FALSE	8	9	8	9	0.141749
P0A9H1	MUG	12	10	0.372954	0.00939374	0.0346157	FALSE	31	32	31	32	-0.0744058
P0AGF2	CSDE	6	6	0.374137	0.107693	0.206014	FALSE	17	18	17	18	0.009205
P63386	MLAF	13	8	0.374549	0.0352975	0.0903701	FALSE	25	31	25	31	0.465254
P46474	YHDP	30	20	0.375148	0.00349705	0.0168378	FALSE	62	69	62	69	0.150973
P16691	PHNO	1	1	0.375795	0.193855	0.317929	FALSE	3	3	3	3	-0.152911
Q6BF17	DGOD	2	1	0.37685	0.303382	0.444611	FALSE	3	3	3	3	-0.152911
P37690	ENVC	15	13	0.377113	0.00304331	0.0152464	FALSE	40	42	40	42	-0.021224
P0AFC3	NUOA	3	3	0.378012	0.0681741	0.147201	FALSE	9	8	9	8	-0.479008
P0AFA5	NFRB	1	1	0.37981	0.334727	0.477646	FALSE	3	3	3	3	-0.152911
P37757	YDDE	11	5	0.38047	0.0518824	0.121376	FALSE	20	25	20	25	0.477965
P33647	CHPB	2	2	0.380824	0.148749	0.262498	FALSE	6	6	6	6	-0.160055
P0A8Y8	ENTH	5	3	0.38152	0.222425	0.353166	FALSE	8	13	8	13	1.19816
P00894	ILVH	4	3	0.381621	0.137675	0.247757	FALSE	11	10	11	10	-0.435938
P0AFH2	OPPB	8	7	0.381786	0.0135102	0.0445679	FALSE	22	23	22	23	-0.0319802
Q47702	YFEK	1	1	0.382785	0.443918	0.586169	FALSE	2	2	2	2	-0.126714
P0AF18	NAGA	18	15	0.382926	0.00165602	0.00972576	FALSE	45	52	45	52	0.267449
P76577	PBPC	2	1	0.384152	0.180906	0.302696	FALSE	4	5	4	5	0.340348
P22188	MURE	31	26	0.384287	0.000743565	0.00553116	FALSE	84	86	84	86	-0.0909836
P0AAH4	SAPD	5	5	0.38502	0.0200607	0.0596904	FALSE	12	15	12	15	0.484953
P0A9A9	FUR	14	12	0.386265	0.0265392	0.072926	FALSE	37	40	37	40	0.0650831
P15047	ENTA	9	9	0.387162	0.122106	0.225958	FALSE	27	27	27	27	-0.167138
P33931	CCMA	2	1	0.387893	0.243827	0.37751	FALSE	5	3	5	3	-1.40333
P17952	MURC	20	18	0.389738	0.00097505	0.00659516	FALSE	54	57	54	57	0.00132563
P43341	LPXH	4	2	0.3903	0.0668332	0.145662	FALSE	7	11	7	11	1.03912
P0A746	MSRB	9	7	0.390741	0.0142294	0.046047	FALSE	22	24	22	24	0.0918244
P0A8I8	RLMH	13	10	0.391051	0.00667689	0.0267706	FALSE	33	35	33	35	0.0160904
P60240	RAPA	50	44	0.391745	0.00105324	0.00695792	FALSE	135	141	135	141	-0.0376707
P18811	MALI	8	6	0.391975	0.0492771	0.116543	FALSE	19	21	19	21	0.123394
P17846	CYSI	48	43	0.392067	0.000734201	0.00553116	FALSE	133	135	133	135	-0.123418
P00803	LEPB	17	15	0.392244	0.00422053	0.0193498	FALSE	42	48	42	48	0.22809
P0AG51	RPMD	13	11	0.392407	0.033882	0.0874485	FALSE	31	36	31	36	0.284558
P0AB28	YCED	8	8	0.392672	0.0156391	0.0497874	FALSE	24	24	24	24	-0.166856
P31825	YFIC	3	2	0.393135	0.121854	0.22582	FALSE	6	7	6	7	0.263413
P76206	YDIY	1	1	0.394118	0.198878	0.324465	FALSE	3	3	3	3	-0.152911
P77316	YBDR	9	3	0.394813	0.198267	0.323883	FALSE	12	14	12	14	0.291828
P07649	TRUA	13	12	0.395344	0.00333054	0.0162078	FALSE	30	35	30	35	0.280984
P76116	YNCE	21	18	0.398445	0.0861615	0.17591	FALSE	55	59	55	59	0.0357556
P16384	MIAA	23	18	0.399701	0.000899778	0.00630086	FALSE	60	61	60	61	-0.12181
P77791	MAA	6	6	0.4	0.016613	0.0519158	FALSE	17	18	17	18	-0.00340809
P21515	ACPH	5	2	0.400391	0.117442	0.219881	FALSE	9	13	9	13	0.889173
P28249	ASMA	17	12	0.400585	0.0185298	0.0565202	FALSE	39	43	39	43	0.133054
P08395	SPPA	22	18	0.401209	0.001738	0.0100496	FALSE	56	60	56	60	0.0347286
P0ACL0	GLPR	16	11	0.40175	0.00375078	0.0178775	FALSE	37	40	37	40	0.0682623
P0AFF0	NUON	3	2	0.402514	0.0753106	0.159201	FALSE	7	8	7	8	0.202375
P29018	CYDD	13	12	0.402954	0.00202792	0.0113404	FALSE	35	38	35	38	0.0820089
P0ADT5	YGIC	24	20	0.403982	0.0016466	0.00971953	FALSE	59	67	59	67	0.210653
P0AG84	YGHA	13	12	0.404619	0.00908476	0.0338686	FALSE	35	37	35	37	0.00460817
P31678	OTSB	10	9	0.40479	0.00290056	0.0147047	FALSE	24	26	24	26	0.069561
P00550	MTLA	18	18	0.404852	0.00143426	0.00866672	FALSE	53	53	53	53	-0.169486
P04395	ALKA	8	6	0.406592	0.0110825	0.0388191	FALSE	17	22	17	22	0.578832
P69811	FRUB	24	19	0.407001	0.00807589	0.0308704	FALSE	60	67	60	67	0.161021
P06612	TOPA	64	49	0.408389	0.00175021	0.0100974	FALSE	159	175	159	175	0.125053
P0AGG4	TRXC	5	3	0.408475	0.205156	0.332157	FALSE	12	12	12	12	-0.15472
P0AG71	RMUC	8	5	0.408789	0.0108439	0.0382389	FALSE	17	22	17	22	0.614116
P07001	PNTA	24	18	0.40939	0.0203654	0.0603158	FALSE	59	67	59	67	0.224048
P0AFD4	NUOH	3	2	0.409859	0.164954	0.282683	FALSE	7	8	7	8	0.202375
P75862	ZAPC	1	1	0.409902	0.558792	0.685251	FALSE	2	3	2	3	0.798667
P21514	PDEL	8	7	0.412772	0.0136043	0.0447342	FALSE	19	22	19	22	0.25686
P76220	YDJY	10	8	0.4128	0.0910828	0.182528	FALSE	25	27	25	27	0.0387729
P0A8D9	YFBV	4	3	0.412841	0.148871	0.262532	FALSE	7	12	7	12	1.27922
P25714	YIDC	22	19	0.413992	0.00202114	0.0113404	FALSE	57	59	57	59	-0.0652518
P69425	TATB	5	4	0.414121	0.0284319	0.0766398	FALSE	11	13	11	13	0.333926
P0A7X3	RPSI	20	17	0.415027	0.0179703	0.0552099	FALSE	51	56	51	56	0.112804
P0AE91	CREA	8	7	0.416448	0.0326199	0.0852611	FALSE	21	23	21	23	0.0979363
P23898	NLPC	3	2	0.41695	0.090193	0.181668	FALSE	5	8	5	8	1.11955
P07623	METAS	6	3	0.41738	0.0402517	0.0998461	FALSE	11	13	11	13	0.324657
P0AC19	FOLX	7	6	0.417584	0.0261678	0.0726092	FALSE	19	20	19	20	-0.0163787
P09158	SPEE	14	13	0.418616	0.00466118	0.0207073	FALSE	39	41	39	41	-0.0226811
P76113	CURA	13	10	0.420815	0.0122598	0.0418959	FALSE	33	32	33	32	-0.24202
P30979	YBEF	1	1	0.420931	0.301185	0.4419	FALSE	2	3	2	3	0.798667
P0A7K2	RPLL	17	15	0.422159	0.00364512	0.0174603	FALSE	45	45	45	45	-0.160594
[truncated: 805 more rows]
