# Supplementary material for: Metabolic silencing induced by the small bacterial membrane protein YohP
Source: iScience. 2025 Nov 19;28(12):114123. doi: 10.1016/j.isci.2025.114123 (PMC12719787; doi:10.1016/j.isci.2025.114123)
Supplement: Data S1. Differentially expressed proteins in the ΔyohP strain [file mmc4.zip]

Archive with 3 entries (3 files):
- Data sets_Suppl. material/Quantification Suppl. Materials.pzfx
- Data sets_Suppl. material/Supplementary figures.pptx
- Data sets_Suppl. material/Thumbs.db
