# Supplementary material for: Metabolic silencing induced by the small bacterial membrane protein YohP
Source: iScience. 2025 Nov 19;28(12):114123. doi: 10.1016/j.isci.2025.114123 (PMC12719787; doi:10.1016/j.isci.2025.114123)
Supplement: Data S2. Differentially expressed proteins in the yohP-expressing strain [file mmc5.zip]

Archive with 2 entries (2 files):
- Western-blots/Western_Blots Main manuscript.pdf
- Western-blots/Western_Blots Suppl. material.pdf
